# Supplementary material for: Identification of Genes Required for Neural-Specific Glycosylation Using Functional Genomics
Source: PLoS Genet. 2010 Dec 23;6(12):e1001254. doi: 10.1371/journal.pgen.1001254 (PMC3009669; doi:10.1371/journal.pgen.1001254)
Supplement: Table S1 — Specificity of the lectins used in this study. (0.02 MB XLS) [file pgen.1001254.s006.xls]

## Sheet: Sheet1
Table S1. Specificity of the lectins used in this study
abbreviation		Oligosaccharide Specificity
ConA	Conavalia ensiformis Agglutinin	Mannose of N-linked glycopeptides
WGA	Wheat Germ Agglutinin	GlcNAcb1-4GlcNAc
DSA	Datura stramonium Agglutinin	(GlcNAc)n
LCA	Lens culinaris Agglutinin	Fucose linked a(1,6) to core GlcNAc of N-linked glycopeptides
anti-HRP	anti-Horseraddish peroxidase antibody	Fucose linked a(1,3) to core GlcNAc of N-linked glycopeptides
Lotus	Lotus tetragonolobus Agglutinin	LewisY
UEA	Ulex euuropaeus Agglutinin	Fuca1-2Galb1-4GlcNAc-
PHAL4	Phaseolus vulgaris Aggltinin	bisecting GlcNAc in N-glycan
ABA	Agaricus bisporus Agglutinin	Galb1-3GalNAca1-Ser/Thr
PNA	Arachis hypogaea Agglutinin	Galb1-3GalNAc of O-linked glycopeptides
SBA	Soybean Agglutinin	GalNAca1-3Gal of O-linked glycopeptides
DBA	Dolichos biflorus Agglutinin	GalNAca1-3GalNAc
