# Supplementary material for: Identification of Genes Required for Neural-Specific Glycosylation Using Functional Genomics
Source: PLoS Genet. 2010 Dec 23;6(12):e1001254. doi: 10.1371/journal.pgen.1001254 (PMC3009669; doi:10.1371/journal.pgen.1001254)
Supplement: Table S2 — Glycosylation Screening Results using NIG RNAi fly strains. (1.39 MB XLS) [file pgen.1001254.s007.xls]

## Sheet: Table2
Table S2. Glycosylation screening results using NIG RNAi fly strains
CG No.	Stock ID	z-score					Primary screen results	Reproducibility test results	Validation protocol	Line ID*** or transformant ID used for validation	Validation results	Reason for exclusion	Rank
		ConA	LCA	DSA	WGA	HRP
CG10084	10084R	-0.545402	-0.886765	-0.376779	-0.307023	-6.93613	P	P	2nd target dsRNA	10084G	P		1
CG10279	10279R	1.16684	2.63006	-3.44686	-0.600151	3.91781	P	P	2nd target dsRNA	10279G	P		1
CG1129	1129R	-0.340728	-0.533146	2.07664	3.24501	-4.20849	P	P	2nd target dsRNA	1129G	P		1
CG11661	11661R	1.12366	0.954352	-2.97122	-0.592504	0.953507	P*	P	2nd target dsRNA	11661G	P		1
CG11856	11856R	-0.208728	-0.890999	-2.27461	-3.066	0.105669	P	P	2nd target dsRNA	11856G	P		1
CG11892	11892R	-0.0754608	-0.00828377	-2.44095	-0.808838	1.71818	P*	P	2nd target dsRNA	11892G	P		1
CG1291	1291R	1.62903	0.447136	-1.08764	4.61901	1.82937	P	P	2nd target dsRNA	1291G	P		1
CG13144	13144R	0.73105	-0.355244	-2.93663	-1.04366	1.52581	P*	P	2nd target dsRNA	13144G	P		1
CG1318	1318R	1.81489	1.26502	1.36736	3.47449	1.16606	P	P	2nd target dsRNA	1318G	P		1
CG13431	13431R	2.75471	1.58278	1.0504	0.850688	-2.31639	P	P	2nd target dsRNA	40834(VDRC)	P		1
CG13961	13961R	3.42213	0.0665577	-0.913613	2.37564	4.89586	P	P	2nd target dsRNA	13961G	P		1
CG14472	14472R	1.8691	0.829858	-3.10368	1.38885	4.0694	P	P	2nd target dsRNA	14472G	P		1
CG14542	14542R	2.53473	2.68293	ND	ND	5.86671	P	P	2nd target dsRNA	14542G	P		1
CG1521	1521R	2.62984	1.83822	-1.59727	1.69248	2.99852	P*	P	2nd target dsRNA	1521G	P		1
CG15506	15506R	2.45956	1.72055	-6.46178	1.47604	2.3151	P	P	2nd target dsRNA	15506G	P		1
CG15589	15589R	4.23934	4.23652	-0.577671	3.04662	6.01002	P	P	2nd target dsRNA	15589G	P		1
CG17246	17246R	-0.15808	-1.37276	-5.21853	ND	-0.0328183	P	P	2nd target dsRNA	17246G	P		1
CG17489	17489R	9.04555	4.27269	ND	3.31338	-0.994255	P	P	2nd target dsRNA	17489G	P		1
CG17562	17562R	2.17048	1.21833	-2.91842	-7.42229	-1.00395	P	P	2nd target dsRNA	17562G	P		1
CG18004	18004R	-0.35519	-1.12675	-3.21581	0.865127	-0.128726	P	P	2nd target dsRNA	18004G	P		1
CG18005	18005R	0.322599	-0.0100168	1.16388	0.614349	-3.18543	P	P	2nd target dsRNA	18005G	P		1
CG1970	1970R	-0.0800394	0.0217756	-13.7936	ND	0.617229	P	P	2nd target dsRNA	38225(VDRC)	P		1
CG2129	2129R	0.675494	0.690571	-4.65806	3.42155	1.62735	P	P	2nd target dsRNA	2129G	P		1
CG2163	2163R	0.686857	0.710651	0.457418	0.244015	-9.58386	P	P	2nd target dsRNA	2163G	P		1
CG2263	2263R	0.465013	1.11937	-2.91901	-0.0265278	4.18154	P	P	2nd target dsRNA	2263G	P		1
CG2286	2286R	0.0666875	-0.543135	-3.41933	-1.27744	0.624922	P	P	2nd target dsRNA	52049(VDRC)	P		1
CG2448	2448R	-2.51395	-3.68577	-0.114836	0.675417	-0.0450522	P	P	2nd target dsRNA	2448G	P		1
CG2714	2714R	2.3038	1.35462	-0.926271	0.714307	3.19703	P	P	2nd target dsRNA	2714G	P		1
CG3104	3104R	2.78337	0.629968	-0.280151	1.81146	2.46944	P*	P	2nd target dsRNA	3104G	P		1
CG31160	31160R	2.94045	2.29349	-1.19816	0.338977	2.34365	P*	P	2nd target dsRNA	31160G	P		1
CG3248	3248R	0.848514	0.244722	1.36059	-4.61512	-2.88581	P	P	2nd target dsRNA	3248G	P		1
CG3409	3409R	2.75128	3.39097	-0.903031	0.413879	0.000119787	P	P	2nd target dsRNA	3409G	P		1
CG3845	3845R	2.13097	2.90661	-26.1207	ND	0.893258	P	P	2nd target dsRNA	3845G	P		1
CG4184	4184R	2.97662	2.24559	-2.40231	2.28794	0.952147	P*	P	2nd target dsRNA	4184G	P		1
CG4798	4798R	0.85635	-0.452268	-3.88394	2.47262	1.26996	P	P	2nd target dsRNA	4798G	P		1
CG4904	4904R	2.49561	2.52404	-4.38579	2.509	5.14846	P	P	2nd target dsRNA	4904G	P		1
CG5000	5000R	-0.65497	0.627646	-2.26002	-6.33363	1.49253	P	P	2nd target dsRNA	5000G	P		1
CG5431	5431R	2.58423	ND	-2.64309	-2.46244	4.66319	P	P	2nd target dsRNA	5431G	P		1
CG5557	5557R	4.25352	2.26309	-1.8296	6.18038	4.67071	P	P	2nd target dsRNA	5557G	P		1
CG6238	6238R	5.43002	-0.487258	-3.45328	-1.07041	1.25247	P	P	2nd target dsRNA	6238G	P		1
CG6335	6335R	-0.856226	3.4341	-0.938999	0.294673	0.423943	P	P	2nd target dsRNA	43998(VDRC)	P		1
CG6378	6378R	0.93133	0.637365	-1.14979	3.97609	-1.33442	P	P	2nd target dsRNA	6378G	P		1
CG6586	6586R	1.58997	1.01414	-0.809435	3.61444	2.42438	P	P	2nd target dsRNA	6586G	P		1
CG6869	6869R	-0.548061	-0.971851	0.199381	0.183713	-3.07771	P	P	mutant**	Pbac{WH}FucTAf03774	P		1
CG7111	7111R	-0.143616	2.65041	-1.08868	0.685225	3.76158	P	P	2nd target dsRNA	7111G	P		1
CG7129	7129R	2.67102	2.48645	-2.77022	1.31279	3.76481	P	P	2nd target dsRNA	7129G	P		1
CG7177	7177Rb	3.29932	3.11471	-1.60196	0.998296	4.21123	P	P	2nd target dsRNA	7177Gb	P		1
CG7269	7269R	-0.568349	-1.90621	-0.791817	-1.84834	-3.96919	P	P	2nd target dsRNA	22557(VDRC)	P		1
CG7611	7611R	-0.751431	0.0451421	-2.98315	-0.868175	3.02359	P	P	2nd target dsRNA	7611G	P		1
CG7776	7776R	-28.1959	3.67742	-0.528254	4.64987	4.64672	P	P	2nd target dsRNA	7776G	P		1
CG7921	7921R	-1.26832	-1.44461	0.359328	0.328049	3.64161	P	P	2nd target dsRNA	7921G	P		1
CG7979	7979R	-0.0771466	-1.30431	-3.00745	1.08047	2.78746	P	P	2nd target dsRNA	7979G	P		1
CG8542	8542R	3.21825	2.14291	-1.84649	0.350675	4.67767	P	P	2nd target dsRNA	24125(VDRC) 47745(VDRC)	P		1
CG9018	9018R	2.0082	1.62149	1.36881	0.863407	3.4422	P	P	2nd target dsRNA	9018G	P		1
CG9088	9088R	9.17705	9.56362	7.92181	6.37139	9.17697	P	P	2nd target dsRNA	9088G	P		1
CG9359	9359R	0.420578	0.814383	-1.11957	-11.3519	1.61041	P	P	2nd target dsRNA	9359G	P		1
CG9412	9412R	0.554728	-0.297108	-2.68083	-4.6578	3.34872	P	P	2nd target dsRNA	9412G	P		1
CG9735	9735R	0.993171	1.41294	-0.916429	ND	4.46222	P	P	2nd target dsRNA	9735G	P		1
CG10042	10042R	2.76319	3.11755	0.737634	0.740623	3.3778	P	P	test of suspected off-target genes		P		2
CG10067	10067R	-1.33026	0.922957	ND	1.54938	-1.05954	P	P	test of suspected off-target genes		P		2
CG10166	10166R	0.70468	1.34259	1.67196	3.45778	1.21944	P	P	test of suspected off-target genes		P		2
CG10233	10233R	0.374882	-0.00500373	-3.79095	2.47696	0.607104	P	P	test of suspected off-target genes		P		2
CG11295	11295R	-0.693918	-1.70613	-5.54574	-4.53766	-2.42925	P	P	test of suspected off-target genes		P		2
CG11576	11576R	0.718903	1.59027	-0.670122	-3.61384	1.76984	P	P	test of suspected off-target genes		P		2
CG11621	11621R	1.73854	0.593784	2.30863	3.04348	2.13767	P	P	test of suspected off-target genes		P		2
CG11765	11765R	-0.658514	-0.756577	1.83987	0.837348	-3.28416	P	P	test of suspected off-target genes		P		2
CG11911	11911R	-0.0584828	-1.42142	0.261981	0.0521507	-3.09937	P	P	test of suspected off-target genes		P		2
CG11981	11981R	2.02525	2.60413	-4.65439	2.48417	2.48968	P	P	test of suspected off-target genes		P		2
CG13185	13185R	0.879592	-2.43922	ND	-4.00944	-1.88717	P	P	test of suspected off-target genes		P		2
CG14724	14724R	-0.980105	-1.08802	-4.21532	0.270101	2.68243	P	P	test of suspected off-target genes		P		2
CG15442	15442R	1.83433	2.06606	-0.134955	1.80586	5.2903	P	P	test of suspected off-target genes		P		2
CG15881	15881R	1.97424	3.54347	1.96692	2.01698	1.60328	P	P	test of suspected off-target genes		P		2
CG17556	17556R	4.69731	3.06258	-0.30265	-0.877619	1.47897	P	P	test of suspected off-target genes		P		2
CG17654	17654R	3.02692	3.13928	-1.74313	2.77685	3.4806	P	P	test of suspected off-target genes		P		2
CG18012	18012R	-0.0455064	0.689641	-1.35281	5.62636	-0.828509	P	P	test of suspected off-target genes		P		2
CG18446	18446R	-1.90647	-3.54508	-0.426965	1.35836	-3.82531	P	P	test of suspected off-target genes		P		2
CG18627	18627R	3.62143	2.47075	0.63375	1.12799	0.973106	P	P	test of suspected off-target genes		P		2
CG30488	30488Ra	-0.442802	-0.448219	-1.97479	-5.03061	0.191889	P	P	test of suspected off-target genes		P		2
CG3173	3173R	9.94468	-0.0423627	0.307324	1.87119	2.46366	P	P	test of suspected off-target genes		P		2
CG32163	32163R	1.19393	1.01978	-5.17368	-0.877022	0.626158	P	P	test of suspected off-target genes		P		2
CG32445	32445R	2.93551	1.64464	-2.23104	0.0488869	2.53822	P*	P	test of suspected off-target genes		P		2
CG3329	3329R	2.7977	3.40886	-1.03017	1.75501	2.65902	P	P	test of suspected off-target genes		P		2
CG3544	3544R	2.56227	-0.942425	-1.09653	-0.468943	0.243877	P*	P	test of suspected off-target genes		P		2
CG3649	3649R	3.67946	4.44279	-0.507806	4.43567	3.43233	P	P	test of suspected off-target genes		P		2
CG3683	3683R	4.0882	6.18917	-0.628633	4.7193	6.07917	P	P	test of suspected off-target genes		P		2
CG3700	3700R	0.431243	0.519012	0.775116	3.52462	1.11927	P	P	test of suspected off-target genes		P		2
CG3749	3749R	1.15827	0.439024	3.33162	1.44749	-0.491675	P	P	test of suspected off-target genes		P		2
CG3944	3944R	-0.628945	-0.370504	-10.8204	0.900693	-0.628155	P	P	test of suspected off-target genes		P		2
CG4071	4071R	-5.25148	0.0279591	-1.7452	0.671633	1.59399	P	P	test of suspected off-target genes		P		2
CG4606	4606R	0.653497	6.45333	-1.56162	-0.305532	1.55469	P	P	test of suspected off-target genes		P		2
CG5215	5215R	1.15794	0.681133	-1.93279	ND	0.798092	P	P	test of suspected off-target genes		P		2
CG5412	5412R	-0.461439	0.366636	-3.45869	-0.137829	-0.278527	P	P	test of suspected off-target genes		P		2
CG5731	5731R	2.01178	1.59498	-11.7086	0.330772	4.50828	P	P	test of suspected off-target genes		P		2
CG6253	6253R	-1.97787	-2.01193	-4.6679	0.320676	0.561027	P	P	test of suspected off-target genes		P		2
CG6329	6329R	0.123688	-0.738697	-2.92659	0.269638	-1.85917	P*	P	test of suspected off-target genes		P		2
CG7187	7187R	-0.287607	0.322142	0.752383	-3.03954	-0.189998	P	P	test of suspected off-target genes		P		2
CG7429	7429R	1.1109	-0.0453586	0.667002	1.48295	3.32758	P	P	test of suspected off-target genes		P		2
CG7531	7531R	0.695475	-0.979975	-2.39308	ND	-3.46729	P	P	test of suspected off-target genes		P		2
CG7610	7610R	1.99051	ND	ND	5.90121	4.24279	P	P	test of suspected off-target genes		P		2
CG8184	8184R	0.413924	0.905053	-0.317543	-0.791898	3.01797	P	P	test of suspected off-target genes		P		2
CG8890	8890R	-0.170041	-2.9657	2.94974	1.97196	-17.1453	P	P	test of suspected off-target genes		P		2
CG9746	9746R	-0.265875	0.282109	0.0610375	0.637383	3.86977	P	P	test of suspected off-target genes		P		2
CG9783	9783R	0.796247	-1.18515	-0.281211	-4.33002	-0.41193	P	P	test of suspected off-target genes		P		2
CG10036	10036R	3.19297	3.32595	-3.4378	1.84974	4.48579	P	P	2nd target dsRNA	10036G	N	not validated
CG10512	10512R	1.90845	-3.30747	-1.20147	1.89151	3.41347	P	P	2nd target dsRNA	10512G	N	not validated
CG10600	10600R	3.00105	3.68555	-1.07268	2.35767	3.00643	P	P	2nd target dsRNA	10600G	N	not validated
CG10977	10977R	-0.961175	-1.37492	-4.72486	1.32976	-0.711101	P	P	2nd target dsRNA	10977G	N	not validated
CG11940	11940R	3.41441	0.783809	0.851354	1.90504	1.19824	P	P	2nd target dsRNA	11940G	N	not validated
CG11984	11984R	0.345284	1.99964	-7.55374	3.28541	2.03482	P	P	2nd target dsRNA	11984G	N	not validated
CG12910	12910R	-0.932022	-1.58175	-0.394248	-0.573939	-4.11814	P	P	2nd target dsRNA	12910G	N	not validated
CG13812	13812R	3.53125	3.88957	0.970552	1.32245	3.0247	P	P	2nd target dsRNA	13812G	N	not validated
CG14207	14207R	-0.543336	-2.0632	-3.10634	0.0160069	-2.35881	P	P	2nd target dsRNA	14207G	N	not validated
CG14895	14895R	-4.55952	1.1848	-1.83879	1.26586	1.53828	P	P	2nd target dsRNA	39843(VDRC)	N	not validated
CG16903	16903R	0.465054	-7.35123	-3.21286	-5.5493	1.99586	P	P	2nd target dsRNA	16903G	N	not validated
CG18802	18802R	1.26468	-0.306538	5.81953	0.239496	-0.723837	P	P	2nd target dsRNA	18802G	N	not validated
CG18811	18811R	4.84379	4.00628	-0.734136	0.742277	3.37753	P	P	2nd target dsRNA	18811G	N	not validated
CG3412	3412R	2.5926	2.70803	1.28616	2.78735	4.03744	P	P	2nd target dsRNA	3412G	N	not validated
CG4221	4221R	2.93028	3.98507	2.7833	1.564	4.56958	P	P	2nd target dsRNA	4221G	N	not validated
CG5220	5220R	-0.980069	-1.78395	-3.42925	-1.11398	-0.288819	P	P	2nd target dsRNA	5220G	N	not validated
CG5287	5287R	-0.588461	1.89088	-0.202895	3.20786	2.25912	P	P	2nd target dsRNA	5287G	N	not validated
CG5445	5445R	-0.313243	0.185047	-4.25411	1.43079	-0.743965	P	P	2nd target dsRNA	5445G	N	not validated
CG6015	6015R	1.01087	0.264545	-3.59563	1.21946	-1.2589	P	P	2nd target dsRNA	6015G	N	not validated
CG6352	6352Ra	-0.90917	-2.17999	-1.03099	ND	-4.03087	P	P	2nd target dsRNA	6352G	N	not validated
CG7317	7317Ra	-1.4499	-4.76203	-4.38319	-1.01662	-3.76676	P	P	2nd target dsRNA	7317G	N	not validated
CG8654	8654R	-2.25469	-2.74598	-1.36925	-0.339588	-2.98465	P*	P	2nd target dsRNA	8654G	N	not validated
CG8809	8809R	1.11964	4.08562	2.28636	0.440252	0.636123	P	P	2nd target dsRNA	8809G	N	not validated
CG10415	10415R	-0.763386	-3.20005	-0.341035	-0.8593	-4.1066	P	P	test of suspected off-target genes		NA	suspected genes not available
CG10688	10688R	1.28167	0.589626	2.69901	5.79105	-2.06695	P	P	test of suspected off-target genes		NA	suspected genes not available
CG12138	12138R	-0.386795	-1.3652	-4.4627	-0.509366	-0.865919	P	P	test of suspected off-target genes		NA	suspected genes not available
CG13659	13659R	3.30984	3.227	1.28464	2.10966	2.22122	P	P	test of suspected off-target genes		NA	suspected genes not available
CG14621	14621R	1.56092	3.81152	2.3159	2.13966	0.523357	P	P	test of suspected off-target genes		NA	suspected genes not available
CG17672	17672Rb	0.394425	0.691247	-2.90211	0.672472	0.483253	P	P	test of suspected off-target genes		NA	suspected genes not available
CG31657	31657R	0.143953	-1.45346	1.28271	1.10979	-4.40058	P	P	test of suspected off-target genes		NA	suspected genes not available
CG32198	32198R	2.0231	1.71447	-1.05087	-1.07505	3.79226	P	P	test of suspected off-target genes		NA	suspected genes not available
CG3731	3731R	1.74477	1.40703	-5.16993	-6.73168	3.78209	P	P	test of suspected off-target genes		NA	suspected genes not available
CG4109	4109R	-0.345563	-0.935168	0.616384	0.449238	-4.19795	P	P	test of suspected off-target genes		NA	suspected genes not available
CG4187	4187R	3.2738	-0.385955	-1.29036	-2.23871	1.159	P	P	test of suspected off-target genes		NA	suspected genes not available
CG4561	4561R	-2.7049	-2.04748	-3.03199	-1.93272	-0.319561	P	P	test of suspected off-target genes		NA	suspected genes not available
CG5649	5649R	2.74364	2.72814	-1.41351	-5.00727	2.81207	P	P	test of suspected off-target genes		NA	suspected genes not available
CG7077	7077R	0.874932	1.22998	-11.6352	-1.69082	2.61255	P	P	test of suspected off-target genes		NA	suspected genes not available
CG7962	7962R	1.36549	-0.332371	ND	3.00408	3.87996	P	P	test of suspected off-target genes		NA	suspected genes not available
CG8362	8362R	-0.0256348	-1.22856	-1.35066	-7.97273	-0.0858265	P	P	test of suspected off-target genes		NA	suspected genes not available
CG9350	9350R	1.71593	2.02283	-2.73748	2.4483	3.14338	P	P	test of suspected off-target genes		NA	suspected genes not available
CG10096	10096R	0.976519	3.97962	2.64028	2.62727	0.331209	P	P	test of suspected off-target genes		N	suspected gene positive
CG14103	14103R	6.90925	-0.462231	0.355555	0.114711	1.3809	P	P	test of suspected off-target genes		N	suspected gene positive
CG8219	8219R	0.524503	-0.830449	1.51403	1.46707	-3.40109	P	P	test of suspected off-target genes		N	suspected gene positive
CG10642	10642R	3.74308	3.30005	0.52972	0.672923	2.49929	P	P	scoring of off-target probability		N	OTPS>2
CG12653	12653R	-0.046176	-0.60993	-1.93392	-7.69389	-3.36001	P	P	scoring of off-target probability		N	OTPS>2
CG13272	13272Rb	-0.123977	-2.2319	-3.86099	0.23186	0.370037	P	P	scoring of off-target probability		N	OTPS>2
CG14619	14619R	1.4894	0.887767	-0.44965	1.50946	3.73916	P	P	scoring of off-target probability		N	OTPS>2
CG15240	15240Rb	1.04852	2.2666	-3.4512	-0.664293	0.00106606	P	P	scoring of off-target probability		N	OTPS>2
CG15470	15470R	2.61143	2.19789	-1.33152	-0.714554	2.44474	P*	P	scoring of off-target probability		N	OTPS>2
CG16987	16987R	4.20212	3.94349	-0.32888	3.36731	3.24567	P	P	scoring of off-target probability		N	OTPS>2
CG1924	1924R	-1.06961	-0.410222	ND	ND	-0.0524546	P	P	scoring of off-target probability		N	OTPS>2
CG31348	31348R	5.13111	4.42703	-5.43607	4.93858	4.32497	P	P	scoring of off-target probability		N	OTPS>2
CG3151	3151R	2.9791	-1.79088	0.607619	2.63875	2.63284	P*	P	scoring of off-target probability		N	OTPS>2
CG32077	32077R	1.45571	4.12957	3.41986	1.74779	1.00136	P	P	scoring of off-target probability		N	OTPS>2
CG4035	4035R	-1.13478	-0.795557	-5.4876	0.0113295	1.42915	P	P	scoring of off-target probability		N	OTPS>2
CG4070	4070Ra	2.90857	1.78575	-3.30396	1.9235	1.08765	P	P	scoring of off-target probability		N	OTPS>2
CG4644	4644R	0.904549	0.314014	-3.24833	-0.433849	1.30755	P	P	scoring of off-target probability		N	OTPS>2
CG4914	4914R	3.69495	0.302006	-2.65605	0.18649	3.4529	P	P	scoring of off-target probability		N	OTPS>2
CG5079	5079R	4.03293	-0.0783342	-0.513955	1.82527	1.5655	P	P	scoring of off-target probability		N	OTPS>2
CG5169	5169R	0.334443	-0.188655	-1.18786	-4.69441	1.78172	P	P	scoring of off-target probability		N	OTPS>2
CG5358	5358R	2.63765	1.98781	-0.287426	0.120275	1.55211	P*	P	scoring of off-target probability		N	OPTS>2
CG5654	5654R	2.02105	0.856924	-1.60713	1.40567	3.29728	P	P	scoring of off-target probability		N	OTPS>2
CG6145	6145R	-1.70409	-3.07002	0.032271	-0.380245	-5.94486	P	P	scoring of off-target probability		N	OTPS>2
CG6151	6151R	1.49331	1.87727	-3.69553	-0.349714	4.79674	P	P	scoring of off-target probability		N	OTPS>2
CG7323	7323R	3.80204	2.3451	-0.868246	1.67546	5.04121	P	P	scoring of off-target probability		N	OTPS>2
CG7884	7884R	1.06344	-2.04952	-5.93428	2.06138	1.55011	P	P	scoring of off-target probability		N	OTPS>2
CG8118	8118R	0.926038	-0.826918	-7.02551	0.634557	1.53836	P	P	scoring of off-target probability		N	OTPS>2
CG8556	8556R	1.29278	0.352497	-4.61004	1.99007	0.655905	P	P	scoring of off-target probability		N	OTPS>2
CG10034	10034R	6.96111	1.4457	1.0117	1.68257	0.205159	P	N				not repeating
CG10079	10079R	1.1547	-0.558811	-3.69469	-3.4889	-6.28459	P	N				not repeating
CG10119	10119R	0.828498	1.4577	1.46551	2.00446	3.13402	P	N				not repeating
CG1019	1019R	4.22842	4.02974	2.09894	-0.00129295	2.39297	P	N				not repeating
CG10223	10223R	0.692039	3.41536	1.00328	1.61442	0.464123	P	N				not repeating
CG10234	10234R	2.02127	3.26601	2.11563	0.95859	1.21508	P	N				not repeating
CG10267	10267R	0.682775	-1.82506	-7.30198	-2.29409	1.14221	P	N				not repeating
CG10293	How IR	1.81054	0.469022	-0.240216	-0.0336661	3.03725	P	N				not repeating
CG10338	10338R	0.663073	-0.58734	-0.0786113	-5.48118	0.260448	P	N				not repeating
CG10367	10367R	-10.0248	-12.539	ND	ND	-9.13238	P	N				not repeating
CG10390	10390R	-2.1291	-2.28164	-1.41057	-1.62243	-4.13505	P	N				not repeating
CG10445	10445Rb	4.65677	-0.24714	0.441215	1.75177	1.49837	P	N				not repeating
CG10497	10497R	2.29186	4.08419	-0.668603	0.248849	0.956235	P	N				not repeating
CG10527	10527R	3.03207	2.41591	1.80355	1.24604	2.68942	P	N				not repeating
CG10565	10565R	-0.503418	-1.82743	-4.51173	-4.79088	-0.990814	P	N				not repeating
CG10572	10572R	1.94907	3.7894	2.46593	2.53697	-0.228731	P	N				not repeating
CG10603	10603R	1.37346	0.0110731	-0.236922	-3.13471	-0.964096	P	N				not repeating
CG10657	10657R	-0.455416	-1.47964	-0.891342	-0.480041	-5.19403	P	N				not repeating
CG10689	10689R	3.70718	2.55012	2.37863	1.73171	2.71028	P	N				not repeating
CG10712	10712R	4.59244	2.38374	2.51651	2.80788	2.24172	P	N				not repeating
CG10730	10730R	1.62061	1.95229	1.13707	3.23114	2.08027	P	N				not repeating
CG10742	10742R	0.224582	0.103077	-1.54048	-6.73892	0.175292	P	N				not repeating
CG10748	10748R	0.295869	1.28274	3.69459	2.86314	-0.461872	P	N				not repeating
CG10754	10754R	3.56026	3.62848	2.20651	1.82096	2.84381	P	N				not repeating
CG10830	10830R	0.265365	3.6047	1.71536	-0.110944	1.06064	P	N				not repeating
CG10840	10840R	2.29371	2.5352	0.935299	0.559825	4.15027	P	N				not repeating
CG10843	10843R	-1.19008	-3.46363	-0.0940712	-0.736969	-2.67356	P	N				not repeating
CG10847	10847R	-1.81107	-3.63239	ND	ND	2.44103	P	N				not repeating
CG11132	11132R	0.890957	0.154429	1.09973	-0.502182	-4.45711	P	N				not repeating
CG11137	11137R	2.86131	2.55742	1.34347	2.96226	4.40766	P	N				not repeating
CG1115	1115R	2.22052	3.72664	1.356	1.29087	2.5194	P	N				not repeating
CG11190	11190R	1.62992	3.88353	-2.84039	1.64519	2.03026	P	N				not repeating
CG11226	11226R	3.76272	2.0561	1.50506	2.7202	0.708114	P	N				not repeating
CG11253	11253R	1.04999	1.10228	3.48233	2.03481	-0.85833	P	N				not repeating
CG11308	11308R	-0.378598	0.833545	-3.23426	-0.0310415	0.494411	P	N				not repeating
CG11387	11387R	5.71423	0.549941	-1.20457	-0.793229	0.0548924	P	N				not repeating
CG1152	1152R	0.670694	8.18149	0.120383	-0.449939	8.72016	P	N				not repeating
CG11522	11522R	-3.04649	1.35991	ND	1.12365	1.54147	P	N				not repeating
CG11561	11561R	-1.39712	-2.01987	-1.45996	-3.55677	-1.23997	P	N				not repeating
CG11579	11579R	2.30628	1.83919	-2.00505	-4.56204	-0.161143	P	N				not repeating
CG11588	11588R	4.92262	4.6736	0.122088	0.0695817	0.58122	P	N				not repeating
CG11605	11605R	-0.094062	-0.369451	-3.46827	-3.27695	0.392872	P	N				not repeating
CG11641	11641R	0.328664	-4.32366	-1.84673	-0.447722	0.0233554	P	N				not repeating
CG11692	11692R	-2.82712	-3.02881	-1.50264	-1.73105	-1.36212	P	N				not repeating
CG11811	11811R	-0.337042	-0.352746	-0.7716	-7.07941	-1.15243	P	N				not repeating
CG11833	11833R	5.14295	4.78156	-0.608145	-1.81349	1.12152	P	N				not repeating
CG11967	11967R	0.361428	5.59194	0.242253	2.40028	-0.437809	P	N				not repeating
CG11982	11982R	3.65837	-0.512033	1.24482	0.481533	-0.559723	P	N				not repeating
CG12030	12030R	-1.52909	-1.32434	1.10739	-0.427651	-3.13047	P	N				not repeating
CG12034	12034R	0.380427	-1.04841	-2.38741	-3.28324	1.44951	P	N				not repeating
CG12042	12042R	-1.81209	-0.751749	-3.12648	-2.81181	-0.627002	P	N				not repeating
CG12050	12050R	0.0419472	3.0356	1.58444	-0.67696	-0.980139	P	N				not repeating
CG12082	12082R	-0.0121385	0.548016	-0.992307	-3.70288	-1.15156	P	N				not repeating
CG12140	12140R	1.28815	4.61567	1.00799	1.62325	1.12781	P	N				not repeating
CG12182	12182R	-1.75826	-1.5128	-3.36475	-0.6078	0.0367014	P	N				not repeating
CG12207	12207R	0.573142	-0.428311	-4.48742	-1.24821	-0.600292	P	N				not repeating
CG12236	12236R	-7.10274	2.2289	-1.5116	0.955141	2.77406	P	N				not repeating
CG12290	12290R	1.69488	0.942143	0.574686	-0.481724	-3.16748	P	N				not repeating
CG12296	12296R	-0.219438	-1.08063	-1.02853	-3.50701	0.812245	P	N				not repeating
CG12488	12488R	-0.0858736	-0.198204	-4.08719	-10.1648	0.454595	P	N				not repeating
CG12490	12490R	2.6973	4.70044	1.74838	1.81911	0.925455	P	N				not repeating
CG12598	12598R	-0.537664	-3.41049	-2.46768	-0.146395	0.317818	P	N				not repeating
CG12605	12605R	3.63927	5.7331	0.839461	0.898028	-1.06176	P	N				not repeating
CG12792	12792R	-2.31792	-1.01599	4.56934	-1.26595	0.381815	P	N				not repeating
CG1283	1283R	-4.03774	-3.95693	-0.936753	-1.73679	-1.35639	P	N				not repeating
CG12833	12833R	0.325757	0.442548	-1.00542	4.55758	0.856811	P	N				not repeating
CG12855	12855R	1.17628	3.17794	0.76835	1.0799	0.765297	P	N				not repeating
CG12864	12864R	6.63821	1.47481	0.90236	0.527826	2.34278	P	N				not repeating
CG12913	12913R	1.33385	2.35362	0.591788	3.49423	1.69552	P	N				not repeating
CG12933	12933R	2.20994	3.56481	3.45301	2.6774	0.794612	P	N				not repeating
CG12936	12936R	-0.883549	-1.99929	-3.45955	-2.84089	-2.02125	P	N				not repeating
CG13073	13073R	3.16084	2.05416	0.0786772	1.66216	2.6234	P	N				not repeating
CG13194	13194Rb	3.39742	3.52772	0.292252	0.506488	2.6107	P	N				not repeating
CG13251	13251R	1.38567	0.234227	1.91497	1.41247	4.98838	P	N				not repeating
CG13296	13296R	0.327014	3.17869	0.828915	0.166692	-0.412894	P	N				not repeating
CG1332	1332R	-0.920588	-1.16728	0.900646	4.98848	0.080919	P	N				not repeating
CG13419	13419R	0.873222	4.08659	1.55266	-0.216144	0.804682	P	N				not repeating
CG13420	13420Rb	0.025742	3.89914	1.20927	-0.587984	0.507129	P	N				not repeating
CG13432	13432R	3.38646	-0.516991	-1.09814	-1.08736	-0.315448	P	N				not repeating
CG13550	13550R	-2.72727	-2.20737	-1.31949	-1.2582	-3.52323	P	N				not repeating
CG1359	1359R	1.92449	3.03508	2.92791	3.59428	0.893524	P	N				not repeating
CG13644	13644R	-1.02943	-0.999124	-6.07981	-4.93744	-1.25758	P	N				not repeating
CG13654	13654R	-4.7277	0.063456	0.33031	1.28543	0.131574	P	N				not repeating
CG13725	13725R	-0.235679	-1.66203	-0.992724	-1.07051	-3.139	P	N				not repeating
CG13829	13829R	12.5268	4.36008	1.54745	-9.55242	5.57276	P	N				not repeating
CG13873	13873R	1.08459	-0.507752	1.06116	3.01421	-0.505802	P	N				not repeating
CG13937	13937R	3.75469	1.4625	1.82547	1.03876	0.515724	P	N				not repeating
CG14024	14024R	5.47443	1.54949	1.71555	2.33486	1.30937	P	N				not repeating
CG14029	14029R	-3.15409	1.13645	-2.94359	-0.453771	0.215016	P	N				not repeating
CG14054	14054R	-0.966345	-2.99079	-4.02139	-2.01993	-1.4758	P	N				not repeating
CG1407	1407R	1.10805	-1.19762	-6.19819	0.795942	0.0525908	P	N				not repeating
CG1409	1409R	-0.955905	1.03873	3.84995	-1.49295	-0.434724	P	N				not repeating
CG14210	14210R	2.05487	0.805625	1.26154	3.09488	0.846345	P	N				not repeating
CG14221	14221Ra	0.696714	0.452643	-1.83975	-6.57906	0.696148	P	N				not repeating
CG14341	14341R	3.61852	3.03382	-3.54341	1.72535	2.00575	P	N				not repeating
CG14400	14400R	3.29287	2.70175	-0.966482	-1.09631	-1.74253	P	N				not repeating
CG14407	14407R	0.880618	1.40438	-1.18724	-0.722909	3.63431	P	N				not repeating
CG14408	14408R	-4.41456	-6.30713	-10.833	-9.22026	-3.95625	P	N				not repeating
CG1447	1447R	2.12294	3.23802	1.99286	0.669584	1.73378	P	N				not repeating
CG14514	14514R	-0.31162	-0.635199	-5.68298	-5.07213	-1.20184	P	N				not repeating
CG14625	14625R	-2.24248	-2.1703	-1.48325	-1.59074	-3.24041	P	N				not repeating
CG14662	14662R	-0.184294	-0.161325	-2.2913	-5.35974	-0.349148	P	N				not repeating
CG1469	1469R	-0.00209042	-0.0809072	-0.2467	-3.50998	-0.495437	P	N				not repeating
CG14781	14781Rb	0.12766	0.975315	-4.17321	-3.91712	0.552065	P	N				not repeating
CG14788	14788R	0.264664	-0.552158	0.128405	-0.635252	-3.13266	P	N				not repeating
CG14811	14811R	-0.547431	-0.313757	-2.879	-5.03062	-1.29415	P	N				not repeating
CG15010	15010R	-1.56454	0.76159	-3.40324	0.601975	1.21637	P	N				not repeating
CG15025	15025R	5.35618	-0.819609	-0.367948	-0.0439273	-1.01437	P	N				not repeating
CG15027	15027R	1.96964	3.74828	1.41991	1.56569	-0.133703	P	N				not repeating
CG15059	15059R	1.40182	3.35152	0.999883	1.74263	2.45122	P	N				not repeating
CG15072	15072R	-0.117795	-2.73648	-0.793949	-3.19478	0.268675	P	N				not repeating
CG15117	15117R	-0.230907	0.00784374	-2.74097	-4.5275	0.171915	P	N				not repeating
CG15118	15118R	-0.26085	5.09822	-0.483158	0.0859102	-0.959015	P	N				not repeating
CG15149	15149Ra	0.328398	0.986387	0.102453	4.24289	0.455071	P	N				not repeating
CG15173	15173R	1.74911	3.5775	0.725826	1.20522	3.06952	P	N				not repeating
CG1518	1518R	1.84827	3.19746	0.964196	2.07223	2.58541	P	N				not repeating
CG15187	15187R	-3.71026	0.585543	-1.49697	0.594916	0.82035	P	N				not repeating
CG15196	15196R	0.632987	1.40265	1.03351	-0.147955	3.83652	P	N				not repeating
CG15208	15208R	0.205424	3.09643	-0.0718099	0.331445	0.468283	P	N				not repeating
CG15284	15284R	3.5933	0.910478	-1.23846	-0.812198	-1.41561	P	N				not repeating
CG15330	15330R	0.953639	0.71325	-0.595252	ND	0.906667	P	N				not repeating
CG15349	15349R	0.893732	3.39024	0.456482	0.131946	2.04285	P	N				not repeating
CG15378	15378R	4.25042	4.58691	2.67471	2.41793	5.43601	P	N				not repeating
CG15437	15437R	-3.60239	-3.19985	-0.933589	-2.46689	-2.68022	P	N				not repeating
CG15498	15498R	-0.127901	3.33696	1.32662	0.0186447	0.647005	P	N				not repeating
CG15595	15595R	0.16253	0.0373409	-0.609611	-4.0424	0.403737	P	N				not repeating
CG15740	15740R	0.406727	-2.92568	-8.73044	3.92597	-0.399597	P	N				not repeating
CG15769	15769R	-4.0947	-1.232	-0.292418	-0.0661146	0.241557	P	N				not repeating
CG15773	15773R	-3.49029	-0.583062	0.342906	0.0746573	1.03842	P	N				not repeating
CG15802	15802R	1.03031	3.88854	1.38662	2.19391	0.420891	P	N				not repeating
CG15804	15804R	-3.23072	-3.08624	-1.95178	-1.42852	0.549547	P	N				not repeating
CG15825	15825R	3.1748	2.87601	2.37597	3.08545	1.68831	P	N				not repeating
CG15882	15882R	2.42481	4.11669	1.3519	1.45468	0.650442	P	N				not repeating
CG1607	1607R	2.74711	1.93143	2.40243	3.03084	-0.389628	P	N				not repeating
CG1646	1646R	0.767794	1.13023	2.00271	5.39921	1.16695	P	N				not repeating
CG1652	1652R	-0.532076	-2.15558	0.490687	-0.778791	-3.16892	P	N				not repeating
CG1667	1667R	3.03412	3.62099	-0.447724	1.91079	3.46658	P	N				not repeating
CG16716	16716R	0.403148	0.0364673	-0.904225	ND	-0.783193	P	N				not repeating
CG16882	16882R	3.0128	1.75879	1.34498	0.835942	3.51542	P	N				not repeating
CG16886	16886R	1.39969	1.61979	-0.130696	-4.58377	-0.853583	P	N				not repeating
CG16902	16902R	2.19597	1.63847	3.26033	1.54882	1.26698	P	N				not repeating
CG17131	17131R	0.488309	3.26479	0.565214	0.797285	-0.432875	P	N				not repeating
CG17233	17233R	1.7722	3.24676	2.1157	1.89513	2.55061	P	N				not repeating
CG17244	17244R	-2.3705	-2.66172	-0.173365	-1.37669	-4.22997	P	N				not repeating
CG17270	17270R	-0.630007	-1.19325	3.60036	1.83385	-0.36595	P	N				not repeating
CG17271	17271R	0.272004	-3.10927	-2.92023	-2.98719	-1.25221	P	N				not repeating
CG1732	1732R	1.3442	4.85682	1.76871	2.73068	1.54373	P	N				not repeating
CG1746	1746R	3.11372	2.03536	1.08816	0.177749	2.09362	P	N				not repeating
CG17569	17569R	0.388941	-2.06767	-4.80234	-7.77743	-2.12363	P	N				not repeating
CG17676	17676R	-1.0732	-0.27734	-0.592156	-0.843244	-3.07081	P	N				not repeating
CG1780	1780R	0.690602	0.463743	-0.447671	-9.54164	-0.6414	P	N				not repeating
CG1794	1794-1R	4.54472	1.30927	1.18931	0.129315	0.223914	P	N				not repeating
CG17975	17975R	2.24912	4.45012	2.75934	2.05489	1.66109	P	N				not repeating
CG17999	17999R	-0.36712	-2.10222	-0.405434	-1.02804	-3.59636	P	N				not repeating
CG18251	18251R	1.91614	3.10257	-1.0008	2.0381	1.83	P	N				not repeating
CG18313	18313Rb	-0.251399	-0.799891	-3.25723	-3.86165	0.767256	P	N				not repeating
CG18350	18350R	-1.19916	-1.58367	-0.48736	-1.11324	-3.92358	P	N				not repeating
CG18565	18565R	0.171362	-3.92411	-0.218784	-0.322958	0.0601084	P	N				not repeating
CG18576	DPxnIR-N	-4.75348	-0.382182	-0.304738	-0.152045	0.219321	P	N				not repeating
CG18642	18642R	1.35419	3.02164	1.66355	0.930144	0.571359	P	N				not repeating
CG18729	18729R	4.86377	0.576607	0.793271	0.682326	-1.24558	P	N				not repeating
CG1877	1877R	3.83663	6.86952	1.58218	1.41091	1.17214	P	N				not repeating
CG1893	1893R	0.13427	0.0787796	-4.64865	-3.69733	0.0291966	P	N				not repeating
CG1938	1938R	-1.44182	0.787553	-5.10588	1.14166	1.46852	P	N				not repeating
CG1941	1941Ra	-4.00208	-0.418685	-1.02908	-0.572357	-0.159136	P	N				not repeating
CG1967	1967R	4.15281	4.94086	-1.10681	2.88252	4.0554	P	N				not repeating
CG1983	1983R	-0.401537	-0.763595	-1.81407	-6.45654	-1.3503	P	N				not repeating
CG2098	2098R	-0.576871	-0.546154	-0.352005	-3.1147	-1.24851	P	N				not repeating
CG2143	2143R	-0.661326	4.81892	-0.696591	0.132893	-1.04237	P	N				not repeating
CG2157	2157Ra	-0.902219	-1.97434	-3.03212	-2.50784	-0.924987	P	N				not repeating
CG2162	2162R	1.10676	-0.535091	0.124913	8.78101	0.856814	P	N				not repeating
CG2171	2171R	-0.856323	-2.35063	-4.73406	-0.577636	-1.5421	P	N				not repeating
CG2173	2173R	0.638808	2.45072	3.11968	1.98884	1.28836	P	N				not repeating
CG2256	2256R	-0.0908724	-0.0128752	-0.689148	-5.03978	0.399642	P	N				not repeating
CG2534	2534R	3.34752	3.18353	1.37245	2.29753	2.85541	P	N				not repeating
CG2637	2637R	1.38525	2.75872	-7.76413	ND	3.13137	P	N				not repeating
CG2655	2655R	4.89493	2.03344	0.35669	1.49574	0.548588	P	N				not repeating
CG2841	2841R	0.119567	0.551005	-1.2453	-4.92834	0.495344	P	N				not repeating
CG2916	2916R	0.107978	-1.65199	-3.37108	-1.07287	0.268347	P	N				not repeating
CG2931	2931R	0.740378	1.52809	0.075827	3.34031	2.93334	P	N				not repeating
CG2947	2947R	-1.14047	-3.07052	-0.12731	-0.39056	-0.892198	P	N				not repeating
CG3006	3006R	2.63141	5.1511	1.83968	0.971814	1.20074	P	N				not repeating
CG30217	30217R	-0.695142	-0.451389	-0.443626	-0.271567	3.4141	P	N				not repeating
CG3038	3038R	1.63115	3.16918	-0.304265	-0.830599	-1.76195	P	N				not repeating
CG31015	31015R	-1.36574	-1.19366	0.128438	-0.630819	-3.09712	P	N				not repeating
CG31053	31053R	4.4453	1.18677	0.211133	0.636786	0.586083	P	N				not repeating
CG3108	3108R	-1.36294	-8.06912	-1.39515	-0.581361	1.47405	P	N				not repeating
CG31268	31268Ra	0.587573	0.0200428	-1.92502	-3.13192	-0.466126	P	N				not repeating
CG3152	3152R	3.44595	2.25462	1.36546	2.13759	0.906267	P	N				not repeating
CG3157	3157R	0.54052	0.750289	0.871027	4.39056	-0.19969	P	N				not repeating
CG31737	31737R	-1.01628	-0.147765	-3.1583	2.15825	-1.40682	P	N				not repeating
CG31769	31769R	3.24568	3.52973	-5.90113	4.34806	-0.219422	P	N				not repeating
CG32225	32225R	1.88364	2.39935	-4.51929	-4.68895	1.72363	P	N				not repeating
CG32443	32443R	3.33113	2.50165	0.326764	1.97384	2.54922	P	N				not repeating
CG32476	32476R	2.10378	8.12113	2.83835	2.38654	1.08262	P	N				not repeating
CG3314	3314R	6.48476	5.62338	0.446812	4.07098	4.80442	P	N				not repeating
CG3422	3422R	0.692906	0.889065	1.92472	3.19616	-0.66032	P	N				not repeating
CG3424	3424R	-3.29188	0.421145	-0.707781	0.157131	-0.700966	P	N				not repeating
CG3436	3436R	-1.3252	-3.53185	-5.21021	1.06745	-0.954306	P	N				not repeating
CG3448	3448R	0.96318	3.4561	1.65007	2.19994	2.77847	P	N				not repeating
CG3523	3523R	-4.12182	-3.99479	-3.66534	-2.64451	-4.38334	P	N				not repeating
CG3571	3571R	3.85738	2.17864	2.70811	3.81919	0.961772	P	N				not repeating
CG3727	3727R	2.58704	1.87461	-0.53094	-1.63991	-5.82006	P	N				not repeating
CG3747	3747R	-18.14	ND	ND	ND	ND	P	N				not repeating
CG3766	3766R	4.4109	2.99717	2.36975	3.08305	3.00661	P	N				not repeating
CG3770	3770R	-6.47083	-7.19406	-24.5311	-4.2876	-6.01943	P	N				not repeating
CG3817	3817R	2.61789	2.63978	3.21877	1.57644	2.01768	P	N				not repeating
CG3861	3861R	-0.362958	-0.0756773	-0.182283	4.6324	-0.612481	P	N				not repeating
CG3870	3870R	3.66979	2.99193	1.41444	-1.16268	1.25221	P	N				not repeating
CG3878	3878R	-2.21273	-3.69177	-0.404004	-0.773285	-5.10866	P	N				not repeating
CG3911	3911R	-1.26041	-2.7019	-1.72268	4.90849	-1.2212	P	N				not repeating
CG3927	3927R	-3.90153	-3.74084	-2.57804	-2.03032	-2.52316	P	N				not repeating
CG3937	3937R	1.3157	-1.57245	-7.54472	4.19057	1.32504	P	N				not repeating
CG3980	3980R	0.471235	0.0971048	0.197565	-0.0264235	-3.05493	P	N				not repeating
CG4050	4050R	-3.16737	-6.41684	-1.3015	-1.73558	-3.22775	P	N				not repeating
CG4120	4120R	12.0568	-1.79957	-0.415332	-1.02126	-0.360399	P	N				not repeating
CG4122	4122R	0.100745	0.516513	-1.12966	-6.22931	-1.08367	P	N				not repeating
CG4210	4210R	0.598877	3.14296	1.27836	1.298	0.23285	P	N				not repeating
CG4264	4264R	-1.90944	-3.06879	-1.69937	-2.51735	-0.633989	P	N				not repeating
CG4282	4282R	2.6599	4.68242	1.98288	1.79938	0.871948	P	N				not repeating
CG4313	4313R	8.87121	1.48077	0.0485742	0.633199	0.390715	P	N				not repeating
CG4328	4328R	3.39781	3.83305	2.05962	1.6291	3.08086	P	N				not repeating
CG4337	4337R	-0.393145	3.24578	-1.14426	-1.51392	3.17882	P	N				not repeating
CG4427	4427R	1.31891	3.99012	1.08237	1.06205	-0.734024	P	N				not repeating
CG4457	4457R	0.543347	-1.04828	8.58003	-15.9885	1.09387	P	N				not repeating
CG4525	4525R	3.38716	2.54456	1.94769	3.64805	0.293747	P	N				not repeating
CG4590	4590R	ND	ND	ND	ND	ND	P	N				not repeating
CG4627	4627R	0.738179	0.0348729	3.03924	0.889049	-0.416668	P	N				not repeating
CG4634	4634R	1.38202	3.32321	2.38723	0.665965	1.16314	P	N				not repeating
CG4636	4636R	-0.868709	-3.1678	-1.44729	-0.132637	-0.615093	P	N				not repeating
CG4654	4654R	-0.458814	0.276375	-3.57204	-1.33338	-1.97026	P	N				not repeating
CG4742	4742R	0.052516	-4.83817	0.53875	0.031034	-2.23591	P	N				not repeating
CG4756	4756R	-0.683972	-12.7519	-0.194524	-0.45076	-0.651472	P	N				not repeating
CG4757	4757R	2.33468	3.04645	0.244758	0.753816	2.87561	P	N				not repeating
CG4774	4774R	3.74594	0.790762	-0.257321	-4.22437	1.70034	P	N				not repeating
CG4793	4793R	1.38243	3.0907	1.6469	1.78299	1.82652	P	N				not repeating
CG4818	4818R	-0.965758	-1.67545	-0.0224766	-0.713234	-3.44166	P	N				not repeating
CG4857	4857R	0.020625	1.13963	1.37004	0.100087	3.3344	P	N				not repeating
CG4861	4861R	4.45449	1.12717	-2.44663	3.50237	-0.696825	P	N				not repeating
CG4869	4869R	-0.148523	-1.81144	-4.21757	-2.26675	0.326744	P	N				not repeating
CG4871	4871R	-2.76787	-1.98636	-2.41529	-3.20886	-1.94606	P	N				not repeating
CG4892	4892R	0.218069	3.36731	1.16992	1.18996	1.41765	P	N				not repeating
CG4925	4925R	-0.467073	-2.48384	-0.715705	4.19357	0.762772	P	N				not repeating
CG4957	4957R	3.45243	3.73376	-0.151203	2.06398	0.093759	P	N				not repeating
CG4974	4974R	-0.616662	-1.14286	-0.347709	1.1282	-3.48654	P	N				not repeating
CG4988	4988R	-0.32114	-0.785409	-0.0246749	-3.18621	-0.354952	P	N				not repeating
CG5020	5020R	-27.7009	ND	ND	ND	ND	P	N				not repeating
CG5055	5055R	2.45191	-1.34248	0.959467	3.09474	0.653348	P	N				not repeating
CG5092	5092R	2.91266	2.99598	1.82046	1.69806	3.7664	P	N				not repeating
CG5104	5104R	-19.6737	ND	ND	ND	ND	P	N				not repeating
CG5112	5112R	-0.833008	-0.703089	-3.15159	-1.49153	-0.501947	P	N				not repeating
CG5114	5114R	2.44831	5.28064	2.92475	2.25409	1.69138	P	N				not repeating
CG5201	5201R	3.5888	2.24883	-0.952057	-4.71789	1.83264	P	N				not repeating
CG5263	5263R	4.05794	4.98204	0.127021	2.09942	1.43387	P	N				not repeating
CG5295	5295R	-1.12838	-2.12902	0.198971	-0.80427	-3.0561	P	N				not repeating
CG5362	5362R	-0.0129329	-1.22135	-3.09144	-3.77949	1.93446	P	N				not repeating
CG5370	5370R	0.543958	0.650164	-0.433331	0.170631	-3.7378	P	N				not repeating
CG5444	5444R	-0.505006	-0.162936	-3.35404	-0.914882	1.69947	P	N				not repeating
CG5451	5451R	-1.30373	-0.895408	0.291352	-0.369215	-3.86139	P	N				not repeating
CG5486	5486R	-0.971072	-1.23998	-0.0381965	-1.21789	-3.35787	P	N				not repeating
CG5553	5553R	-1.81147	-3.23556	-1.23203	-2.04448	-2.44609	P	N				not repeating
CG5558	5558R	2.62548	3.29053	3.28653	1.71281	3.14296	P	N				not repeating
CG5559	5559R	-0.175559	-1.65143	0.0813207	-0.165656	-3.78523	P	N				not repeating
CG5581	5581R	1.10991	4.29748	-0.549887	0.580839	0.279372	P	N				not repeating
CG5588	5588R	0.505029	0.0524283	1.34269	-4.20589	1.5504	P	N				not repeating
CG5605	5605R	2.55107	1.94909	-3.19679	-3.52755	1.58171	P	N				not repeating
CG5613	5613R	-0.886548	-2.23699	-5.92927	-1.71402	-1.60744	P	N				not repeating
CG5618	5618R	-0.00434625	-1.68809	-0.834114	0.0446924	-6.05887	P	N				not repeating
CG5661	5661R	1.18158	0.451742	3.31875	-2.8487	1.90626	P	N				not repeating
CG5706	5706R	3.96947	5.04524	-0.36298	1.99817	-0.059101	P	N				not repeating
CG5721	5721R	-0.0112855	-0.922373	-0.241152	0.0791448	-3.20059	P	N				not repeating
CG5776	5776R	1.07247	5.267	1.03853	2.3058	0.123887	P	N				not repeating
CG5808	5808R	-0.518877	-2.29253	0.626508	-0.709926	-3.17543	P	N				not repeating
CG5849	5849R	-0.875897	-3.85971	0.296299	-0.842456	-1.10599	P	N				not repeating
CG5887	5887R	1.02609	3.25204	1.92826	1.58916	1.14503	P	N				not repeating
CG5889	5889R	-2.1987	-3.20905	-2.77839	-1.77723	0.0301443	P	N				not repeating
CG5892	5892R	0.591057	-1.9545	-4.05703	0.00457402	2.19279	P	N				not repeating
CG5907	5907R	-19.0633	ND	ND	ND	ND	P	N				not repeating
CG6033	6033R	-19.0004	ND	ND	ND	ND	P	N				not repeating
CG6040	6040R	-0.79727	-0.991577	-0.5876	-7.77378	-3.84265	P	N				not repeating
CG6056	6056R	2.21705	6.47551	1.98513	0.219122	-0.167901	P	N				not repeating
CG6090	6090R	2.80776	0.83064	0.37476	-3.54245	-0.724849	P	N				not repeating
CG6155	6155R	0.149645	-0.44199	-0.939646	6.17156	2.01082	P	N				not repeating
CG6167	6167R	0.817705	3.1003	1.6019	1.48012	0.707024	P	N				not repeating
CG6176	6176R	-3.10584	-0.897286	-0.976858	-1.94728	-0.298857	P	N				not repeating
CG6220	6220R	2.15601	3.25058	0.991069	2.3379	0.796071	P	N				not repeating
CG6224	6224R	-1.68978	-3.12418	-1.26821	-0.828087	-3.33481	P	N				not repeating
CG6227	6227R	0.812288	-0.454382	-2.66874	-3.75197	-0.575809	P	N				not repeating
CG6313	6313R	2.76519	4.20914	0.46401	1.18342	1.36398	P	N				not repeating
CG6325	6325R	0.893063	4.29883	2.24218	1.38193	0.248681	P	N				not repeating
CG6407	6407R	-3.04418	-3.00923	-1.90416	-2.41045	-1.51058	P	N				not repeating
CG6418	6418R	1.76099	3.1732	1.96375	2.28773	3.61127	P	N				not repeating
CG6425	6425R	6.95345	1.1831	1.92742	1.47981	1.94519	P	N				not repeating
CG6452	6452R	-0.0226004	5.44727	0.260035	-1.9467	-0.762023	P	N				not repeating
CG6470	6470R	1.62273	4.4581	0.967043	1.88571	1.14035	P	N				not repeating
CG6513	6513R	-1.78849	-2.23587	-1.08695	-0.311393	-3.4316	P	N				not repeating
CG6514	6514R	0.404558	4.47765	-0.946004	-0.075155	1.13166	P	N				not repeating
CG6572	6572R	-0.767729	-2.35228	-1.09608	-1.06066	-6.60082	P	N				not repeating
CG6644	6644R	4.83389	3.61552	4.18771	2.2072	3.94395	P	N				not repeating
CG6706	6706R	-0.54832	-0.996813	-5.86178	-0.470538	-0.400457	P	N				not repeating
CG6715	6715R	-3.02183	-2.64619	-1.76238	-0.0303857	-2.86345	P	N				not repeating
CG6730	6730R	1.13612	3.94329	1.73108	1.43822	1.01778	P	N				not repeating
CG6738	6738R	3.08934	1.47109	2.3708	0.66398	1.18692	P	N				not repeating
CG6745	6745R	1.36444	3.03061	1.22837	1.24397	1.01298	P	N				not repeating
CG6757	6757R	0.388968	0.948731	-0.381938	-7.57672	-0.863313	P	N				not repeating
CG6766	6766R	1.54846	5.2011	3.06586	2.68773	2.88462	P	N				not repeating
CG6768	6768R	1.64128	4.72915	1.98772	1.36922	0.756096	P	N				not repeating
CG6773	6773R	0.143767	-0.602546	0.626202	0.297353	-4.26351	P	N				not repeating
CG6873	6873R	3.78413	2.29482	1.45661	2.00863	1.15287	P	N				not repeating
CG6906	6906R	0.470792	0.114403	3.52603	1.62713	-0.525858	P	N				not repeating
CG6907	6907R	-0.82723	2.16932	2.24809	7.27484	-2.34602	P	N				not repeating
CG6921	6921R	5.95417	2.06187	1.77649	1.58292	1.65035	P	N				not repeating
CG6948	6948R	3.03948	1.3321	0.604002	1.29722	0.835227	P	N				not repeating
CG6990	6990R	-1.40315	-1.70068	-1.52501	-3.26323	-1.34076	P	N				not repeating
CG7014	7014R	0.431939	1.74421	-3.91939	-1.41536	1.71183	P	N				not repeating
CG7070	7070R	-1.80185	5.17393	-0.0655911	2.25498	-1.30804	P	N				not repeating
CG7085	7085R	0.44467	0.250612	-4.59092	0.61253	0.626438	P	N				not repeating
CG7222	7222R	-0.101855	0.487895	2.5292	10.7334	-0.860323	P	N				not repeating
CG7233	7233R	0.024583	2.9301	2.65688	6.00868	0.23027	P	N				not repeating
CG7254	7254R	2.66512	2.24402	2.46957	2.44751	3.33201	P	N				not repeating
CG7294	7294R	-0.160236	0.0541368	-4.19046	-2.37155	-0.271942	P	N				not repeating
CG7309	7309R	-1.23813	-0.397639	-0.696143	-4.54652	-0.12489	P	N				not repeating
CG7364	7364R	-1.89556	-2.07786	-1.39831	-2.30233	-5.4882	P	N				not repeating
CG7379	7379R	-0.151941	-3.67915	-1.50765	-0.619354	0.587014	P	N				not repeating
CG7398	7398R	-0.138105	-0.0954144	0.762554	-0.114863	-3.08227	P	N				not repeating
CG7511	7511R	-0.000621455	0.27481	-1.97674	-8.4362	-0.277102	P	N				not repeating
CG7518	7518R	-1.35877	4.17926	-0.069602	1.4934	-2.05415	P	N				not repeating
CG7539	7539R	1.05218	2.49204	-0.0865512	ND	3.49557	P	N				not repeating
CG7576	7576R	0.756855	0.534469	-0.755776	-0.578339	-3.61545	P	N				not repeating
CG7582	7582Rb	-2.01366	-0.702567	-1.68846	-1.88053	-3.04949	P	N				not repeating
CG7635	7635R	-2.24103	-3.31386	-1.49552	-1.6797	-1.48917	P	N				not repeating
CG7697	7697R	5.04589	0.681201	-0.168037	-0.0122566	-0.227511	P	N				not repeating
CG7723	7723R	2.48574	1.07879	-0.809558	-3.64121	0.152898	P	N				not repeating
CG7724	7724R	-2.36014	-3.57794	-1.51792	-1.36647	-4.72925	P	N				not repeating
CG7726	7726R	0.151779	-0.659865	-3.42708	-0.343553	-2.26594	P	N				not repeating
CG7741	7741Ra	1.3781	3.63744	1.59547	1.59565	1.29698	P	N				not repeating
CG7856	7856R	0.68239	5.9234	2.25221	0.454172	0.0213672	P	N				not repeating
CG7861	7861R	3.28412	3.8169	0.916387	1.61123	0.84885	P	N				not repeating
CG7865	7865R	-0.564082	-0.717572	-0.11499	-0.38373	-3.4606	P	N				not repeating
CG7963	7963R	0.507109	0.776843	-0.780318	-4.95897	1.89922	P	N				not repeating
CG8006	8006R	3.10397	1.95867	-0.413975	1.44433	0.705071	P	N				not repeating
CG8068	8068R	3.62879	2.78047	-0.592561	0.811345	1.21407	P	N				not repeating
CG8090	8090R	0.0605409	-5.21946	-3.34798	-5.21343	-0.676921	P	N				not repeating
CG8093	8093R	0.353248	-3.64647	-0.659516	-0.64941	1.38043	P	N				not repeating
CG8114	8114R	-3.1313	-1.15619	0.78297	0.120033	-0.791992	P	N				not repeating
CG8146	8146R	2.1476	3.75656	1.62611	1.12679	1.96932	P	N				not repeating
CG8261	8261R	1.06116	4.56346	1.76786	1.42926	-0.377838	P	N				not repeating
CG8300	8300R	1.1375	ND	-3.22738	1.88721	1.89337	P	N				not repeating
CG8401	8401R	1.74875	3.13211	2.30786	1.79821	2.96091	P	N				not repeating
CG8458	8458R	-1.91925	-3.62781	-1.25232	-0.686508	-2.19017	P	N				not repeating
CG8481	8481R	-0.0360852	3.17596	-0.441697	-0.830862	0.442649	P	N				not repeating
CG8533	8533R	-0.150843	-0.222229	-3.21186	-2.69445	-0.350549	P	N				not repeating
CG8545	8545R	2.04787	3.71549	0.186646	1.99969	1.05851	P	N				not repeating
CG8549	8549R	-2.10699	-1.58508	-5.2196	0.724999	-2.3013	P	N				not repeating
CG8694	8694R	1.26074	4.02431	1.20954	0.763899	0.507527	P	N				not repeating
CG8708	8708R	-2.13011	-2.6539	-1.77515	-1.64954	-6.00335	P	N				not repeating
CG8714	8714R	4.76836	2.34966	0.247726	-1.38798	1.0423	P	N				not repeating
CG8781	8781R	3.09644	2.3185	-0.856374	-1.04965	0.241837	P	N				not repeating
CG8801	8801R	0.0599293	-1.31267	-6.65399	0.191174	-1.57349	P	N				not repeating
CG8877	8877R	1.10858	-0.206701	-0.566047	-0.427497	-3.13948	P	N				not repeating
CG8878	8878R	3.05776	3.46789	2.44215	2.2323	-0.474813	P	N				not repeating
CG8885	8885R	0.393334	-0.484809	-3.82094	0.578717	1.74075	P	N				not repeating
CG8889	8889R	-1.02989	-0.318205	-0.998764	-2.83889	-3.26281	P	N				not repeating
CG8950	8950R	0.229119	-0.761102	0.83824	3.33567	1.76087	P	N				not repeating
CG8952	8952R	0.483299	-4.0686	-3.99432	-0.984168	-0.380668	P	N				not repeating
CG8956	8956R	1.69581	0.372755	-1.73079	-1.01616	-3.97422	P	N				not repeating
CG8959	8959R	-0.261379	-1.08609	0.685007	0.13167	-3.622	P	N				not repeating
CG8997	8997R	-0.729257	-1.51372	-1.02846	-2.46623	-3.33012	P	N				not repeating
CG9086	9086R	3.19385	1.60755	2.54991	2.31419	2.1404	P	N				not repeating
CG9090	9090R	2.82001	3.5282	3.18031	2.58749	3.46386	P	N				not repeating
CG9147	9147R	-1.16547	-3.85815	-0.359071	-1.51063	-3.09758	P	N				not repeating
CG9166	9166R	-0.330536	-1.38105	0.74412	-0.77382	-3.0056	P	N				not repeating
CG9191	9191R	5.02035	2.33335	1.39794	1.51923	1.40732	P	N				not repeating
CG9242	9242R	1.44587	-2.65718	-3.89334	-0.438554	-1.83338	P	N				not repeating
CG9244	9244R	3.28539	0.728284	0.651355	0.487531	1.883	P	N				not repeating
CG9269	9269R	0.634411	3.20216	1.6292	1.34426	-0.58454	P	N				not repeating
CG9296	9296R	-0.557574	3.42854	2.20447	1.23912	-2.59596	P	N				not repeating
CG9310	9310R	1.17466	3.43749	0.786282	-0.578965	1.74715	P	N				not repeating
CG9320	9320R	2.02743	2.08014	1.26177	1.68195	3.79869	P	N				not repeating
CG9378	9378R	-0.165839	-0.246217	0.381488	3.26986	-0.625497	P	N				not repeating
CG9397	9397R	0.616271	8.69282	1.42174	0.985283	0.473488	P	N				not repeating
CG9410	9410R	0.453135	3.79479	1.49479	0.781494	0.131205	P	N				not repeating
CG9429	9429R	1.35086	3.68173	-0.577189	2.67383	-0.28774	P	N				not repeating
CG9443	9443R	0.408869	1.33035	-0.0324189	0.361415	3.96069	P	N				not repeating
CG9474	9474R	0.27106	1.55327	-0.387312	0.390574	3.32495	P	N				not repeating
CG9486	9486R	-1.74611	-1.72286	0.018627	-1.10871	-3.02421	P	N				not repeating
CG9493	9493R	0.15072	-0.727842	-1.35787	-3.35876	-0.890309	P	N				not repeating
CG9626	9626R	-0.969795	0.0818626	-4.12356	-1.00158	-0.277966	P	N				not repeating
CG9663	9663R	0.900313	3.06477	1.51612	1.43127	0.388138	P	N				not repeating
CG9668	9668R	0.294862	-0.0678194	0.475595	5.26289	-1.19758	P	N				not repeating
CG9684	9684R	0.160813	3.26543	-0.519641	-0.16026	0.0181987	P	N				not repeating
CG9699	9699R	-1.62545	-1.87857	-0.161615	-0.180723	-3.17137	P	N				not repeating
CG9716	9716R	1.86566	3.03373	1.94174	0.0284644	4.48397	P	N				not repeating
CG9738	9738R	0.360705	0.337946	-0.585816	-3.79494	-0.207367	P	N				not repeating
CG9754	9754R	-0.0344009	-0.218718	-3.17585	0.230637	0.287004	P	N				not repeating
CG1057	1057R	-0.183573	-2.49107	-4.8858	1.1707	-3.41515	P	NA
CG10986	10986R	-0.658262	-0.161833	-0.0917381	4.3414	-1.05395	P	NA
CG13981	13981R	0.164604	0.128454	-0.710479	-7.23907	2.28979	P	NA
CG18022	18022R	-1.627	-1.95173	-1.98405	ND	-0.193314	P	NA
CG3167	3167R	-0.207462	0.247864	-0.70245	-3.00017	0.0628228	P	NA
CG8605	8605R	0.371636	-0.704942	-2.65454	-3.00001	-0.917028	P	NA
CG10001	10001R	-0.54462	-0.407827	1.8508	-0.0375697	-0.0205499	N
CG10006	10006R	-0.758211	-0.381357	-1.29862	-2.43437	-0.20305	N
CG10007	10007R	-0.352647	-0.62416	0.700365	0.160091	-0.0830018	N
CG10011	10011R	-0.28747	-0.0832513	-0.42768	-0.509081	1.41986	N
CG10013	10013R	-0.0566913	-0.100475	-0.23317	0.259045	-0.508505	N
CG10014	10014R	0.74286	0.91693	1.14073	1.16217	-1.11186	N
CG10018	10018R	0.500472	-0.00112923	0.726521	1.5162	-0.155762	N
CG10021	10021R	0.581708	0.794666	0.515742	-0.478939	0.314038	N
CG10026	10026R	-0.177423	-0.356135	0.347054	1.31941	-0.381972	N
CG1004	1004R	-0.279534	0.343881	-1.13567	-2.896	0.365621	N
CG10041	10041R	-0.224088	0.43493	0.74174	0.955847	-0.150086	N
CG10043	10043R	0.615708	0.594861	-0.22152	-0.45715	-0.585907	N
CG10045	10045R	0.509417	0.277058	1.15466	1.51945	-1.5345	N
CG10046	10046Ra	0.0286263	-0.0515611	-0.393726	-0.299238	1.09711	N
CG10047	10047R	1.13997	1.63504	1.6567	0.845555	1.535	N
CG10050	10050R	-0.0893817	0.860039	0.359162	-1.38691	0.44212	N
CG10052	10052R	-0.128803	-0.36479	0.308662	0.315754	1.20726	N
CG10055	10055R	-0.137083	-2.33552	-0.567663	-0.251718	-1.5898	N
CG10057	10057R	-0.121679	-0.407355	0.522598	-0.28367	-0.70049	N
CG10059	10059R	0.110003	-0.545019	-0.0350543	0.484517	-1.23431	N
CG10062	10062R	-0.701851	0.137476	0.49726	-0.073224	-0.11333	N
CG10066	10066R	-0.107384	-1.02233	-1.57399	-0.958738	-0.492723	N
CG10068	10068R	1.32718	1.15238	2.23736	1.52342	0.29149	N
CG10069	10069R	0.338864	-0.261401	0.167194	-0.239078	-1.62685	N
CG10074	10074R	-0.599005	-0.491947	-0.249817	-1.64855	-1.96279	N
CG10075	10075R	0.0921727	-0.827426	-0.0321482	1.12894	-1.33402	N
CG10076	10076R	-0.0286446	0.242005	0.921987	1.64365	-0.809899	N
CG10083	10083R	-0.592128	0.0444987	-0.06743	-0.0575167	1.26516	N
CG10086	10086R	-0.311297	-0.966234	-0.829699	-1.09268	-0.166134	N
CG10089	10089R	-0.310726	-0.861675	0.310971	0.0851291	0.0932792	N
CG1009	1009R	1.45006	-0.245344	0.359921	-0.277758	-1.45649	N
CG10093	10093R	-0.539779	0.215597	0.707098	0.258904	0.21842	N
CG10098	10098R	0.219091	0.0688828	-1.58817	-0.0206845	-0.111606	N
CG10104	10104R	0.12487	-0.910884	0.538145	-0.30417	-0.697534	N
CG10105	10105R	-0.508198	1.10907	0.706565	0.326947	1.78021	N
CG10113	10113R	0.281608	-2.25471	-0.648975	-1.71699	-0.35708	N
CG10117	10117R	1.69837	2.15029	2.23421	1.31829	-1.14291	N
CG10118	10118R	-0.695879	-0.688826	-0.921724	-0.338654	-0.905187	N
CG10122	10122R	-0.480143	-0.356838	0.427481	0.603237	-0.192907	N
CG10123	10123R	0.642068	0.310702	0.0809787	-1.73226	0.484574	N
CG10131	10131R	-0.179361	-0.376885	0.244334	-0.232029	-0.57264	N
CG10132	10132R	0.316947	1.17769	0.821576	0.196948	0.462097	N
CG10134	10134R	-0.113754	-0.252513	0.326859	0.372882	1.0175	N
CG10137	10137R	-0.941138	-1.24496	0.567842	0.0818526	-0.648424	N
CG10139	10139R	-0.937561	-2.68939	-1.36842	-0.410084	-1.33493	N
CG10142	10142R	-0.255086	-0.234166	-0.0516767	0.13795	-1.5746	N
CG10143	10143R	-1.57982	-2.04129	0.570836	-0.0476717	-1.42044	N
CG10144	10144R	-0.153776	-0.744991	-0.300236	0.857301	-0.197709	N
CG10147	10147R	0.0538002	0.258345	-0.0753151	0.386274	0.631156	N
CG10148	10148R	1.29197	1.12094	0.0329621	0.365936	-0.224357	N
CG10149	10149R	0.203772	-0.136292	-0.218474	-0.858439	1.08884	N
CG10151	10151R	-0.168398	-0.656408	0.0360251	1.32116	0.159545	N
CG10153	10153R	1.15758	0.543153	0.348474	0.729019	-0.862225	N
CG10154	10154R	0.694048	0.744407	-0.616052	0.0948852	1.74819	N
CG10158	10158R	0.273862	-0.539174	0.113683	-0.497533	-0.385324	N
CG10159	10159R	1.30974	1.35355	1.43241	0.403195	1.54492	N
CG10161	10161R	-0.738331	-0.303654	1.45396	0.441619	-2.39506	N
CG10164	10164R	-1.09472	-0.794042	-1.22227	-0.765785	-1.42797	N
CG1017	1017R	-0.923633	-0.724883	-0.362696	-0.642839	-2.68666	N
CG10170	10170R	-1.82378	-1.60048	-0.964288	-1.23679	-0.210492	N
CG10171	10171R	-0.338017	-0.380603	-0.202898	0.265264	-0.358822	N
CG10173	10173R	-0.915327	-1.52053	0.429932	-0.0909231	-1.59626	N
CG10174	10174R	-0.906339	-0.21536	0.473874	0.388071	-0.699947	N
CG10175	10175R	-1.26	0.0855765	0.526629	-1.40554	-0.917549	N
CG10176	10176Ra	0.198411	0.237847	0.193125	0.682131	-0.777101	N
CG10181	10181R	-1.0389	-1.13726	-1.44146	-0.0991559	-0.960521	N
CG10182	10182R	-0.126632	1.17645	-0.292608	0.357972	-0.588907	N
CG10186	10186R	-0.295602	0.269957	-0.574904	-0.128289	-0.397926	N
CG10188	10188R	-0.465921	-1.94394	-0.143551	-0.749842	-0.786141	N
CG10189	10189R	0.448166	1.13729	0.72568	1.54633	0.240676	N
CG10191	10191R	0.411301	-1.08362	-0.295865	-0.543331	-0.749764	N
CG10192	10192R	-0.432384	-0.86273	-1.34311	-0.59156	-0.375146	N
CG10194	10194R	-0.721263	-2.52529	-0.936769	-0.0981884	-2.27632	N
CG10198	10198R	-1.40585	-1.42199	-0.710219	-1.10189	0.0532535	N
CG10199	10199R	-0.527547	0.274565	0.555621	0.469679	-0.383807	N
CG10202	10202R	-0.0455013	-0.976154	-1.25949	-1.53566	0.346378	N
CG10203	10203R	-0.584516	-0.127356	-0.648922	-0.805302	0.566857	N
CG10204	10204R	0.930418	1.2121	0.611068	0.727537	0.0166197	N
CG10207	10207R	1.13282	2.56718	0.394867	0.472237	-0.558359	N
CG10209	10209R	-0.748391	-1.88699	-0.0843052	-0.964366	-0.865064	N
CG10210	10210R	-1.1387	-1.55486	1.19469	-1.85195	0.356792	N
CG10212	10212R	0.153009	1.07725	-0.1655	0.0521695	-0.232509	N
CG10214	10214R	1.01527	-0.0657685	1.08272	-1.05503	0.924742	N
CG10217	10217R	-0.727724	0.931666	-0.439416	-0.337207	-1.96426	N
CG10219	10219R	-0.855497	1.18391	0.839784	-0.02772	-0.273441	N
CG10221	10221R	-1.35937	-1.02993	-1.96721	-1.74781	-0.537134	N
CG10222	10222R	1.11428	1.04506	-0.29785	0.986547	0.756284	N
CG10225	10225R	-0.657748	-0.357611	-0.644686	-0.00435717	-0.283473	N
CG10226	10226R	0.0115483	-0.0922919	1.082	-0.327463	-1.67474	N
CG10229	10229R	1.55386	1.88085	1.77118	1.44343	1.07522	N
CG10230	10230R	0.09178	-0.0710676	-0.278868	-0.693771	-1.30467	N
CG10232	10232R	-1.00444	0.470569	-0.432838	-1.08174	-2.2717	N
CG10241	10241R	1.41713	2.09348	0.957481	1.26418	0.495634	N
CG10243	10243R	-0.824633	-1.05988	-1.32894	-1.45447	-0.257245	N
CG10244	10244R	1.84547	1.23699	2.31755	1.26438	2.8496	N
CG10245	10245R	0.020079	-0.193446	-1.17119	0.38855	-0.727397	N
CG10248	10248R	-0.551036	-1.1977	-1.47202	0.178662	-0.344554	N
CG10250	10250R	-0.00181188	1.20438	0.962723	1.6915	0.1684	N
CG10251	10251R	1.12469	0.918659	0.264179	0.48793	-0.426646	N
CG10254	10254R	-0.402847	-1.02361	-1.61598	-0.0833804	-0.715299	N
CG10255	10255R	-0.377194	-0.170312	-1.68702	-0.864257	0.0771415	N
CG10260	10260R	-0.18538	-0.270802	0.24604	-0.137474	0.341125	N
CG10262	10262R	1.81166	2.21141	1.67457	1.28884	0.101711	N
CG10268	10268R	0.462893	0.479412	0.769397	2.51433	-0.376875	N
CG10274	10274R	-1.15875	-0.763505	0.328794	0.0377565	-1.31626	N
CG10275	10275R	0.146488	0.557651	0.0307822	-0.552981	0.713415	N
CG10277	10277R	1.09017	-0.108017	0.0940322	0.582279	2.17541	N
CG10281	10281R	-2.7722	-2.23004	-2.67852	-1.18346	-1.33671	N
CG10284	10284R	0.160795	-0.757138	-1.50446	0.518043	0.555527	N
CG10285	10285R	-1.27954	-2.59659	-0.879874	-0.742858	-2.18177	N
CG10286	10286R	-0.268871	-0.61661	1.1945	0.242595	-2.00156	N
CG10287	10287R	-1.04769	-0.803367	-0.78871	0.58654	-0.509504	N
CG10289	10289R	0.0988852	0.505875	-1.10007	-1.13361	-0.495108	N
CG10299	10299R	-1.57946	-1.9996	0.0518724	-0.181052	-1.35162	N
CG10300	10300R	-0.111676	-0.430368	0.096771	-0.754102	0.121989	N
CG10302	10302R	-1.49761	-1.42515	-1.3919	-0.915468	-0.447996	N
CG10303	10303R	-1.98635	-0.869431	-0.656025	-0.910751	-0.648749	N
CG10306	10306R	0.672639	-0.0636265	-0.191388	-0.410194	-0.0659819	N
CG10308	10308R	-0.884093	-1.19527	-1.22648	0.140224	-0.794706	N
CG1031	1031R	-1.04898	-1.81972	0.923942	-0.604015	-1.07442	N
CG10311	10311R	0.720495	0.689881	0.145393	-0.564952	2.07982	N
CG10315	10315R	1.17529	0.753706	-1.98961	-0.438967	2.67278	N
CG10325	10325R	-0.30929	0.330899	0.156821	0.198673	-1.05357	N
CG10326	10326R	-0.578214	-1.38925	-1.89478	-0.95133	-0.691227	N
CG10327	10327R	-0.215259	0.447649	-0.920718	-0.418514	-0.852654	N
CG10328	10328R	0.0768828	-0.307365	1.51051	2.16757	-0.639962	N
CG10334	10334R	0.601954	0.792725	0.447513	0.096076	-0.366901	N
CG10335	10335R	-1.14332	-1.50342	-1.34116	-2.34378	-0.994864	N
CG10336	10336R	0.157943	-0.180026	-1.12751	-0.399734	-1.36605	N
CG10337	10337R	-0.448508	-1.05407	-0.208122	-0.614005	-1.68596	N
CG10341	10341R	-0.401489	-1.205	0.624222	-0.579671	-1.94693	N
CG10344	10344R	2.12882	2.30297	0.927094	1.09211	2.5096	N
CG10345	10345R	-0.210218	0.118412	-0.0138309	0.543937	-1.46497	N
CG10352	10352R	-0.247497	-1.33762	-0.585076	0.0873957	-0.638782	N
CG10354	10354R	-0.187749	0.183678	-0.781745	-0.378832	0.016146	N
CG10355	10355R	-0.950721	0.814807	0.924307	0.91855	0.423689	N
CG10360	10360R	0.450093	-0.966936	0.489159	-0.373887	-0.726333	N
CG10361	10361R	-0.0543912	0.375992	0.592959	0.0728634	-0.136712	N
CG10362	10362R	0.0424035	0.301618	-1.11377	-1.42312	1.22768	N
CG10364	10364R	0.0820266	0.589821	0.887112	0.626647	0.91654	N
CG10365	10365R	-0.286352	-0.57064	-1.34203	-1.12832	-1.79931	N
CG10366	10366R	-1.39566	-1.74989	-0.240925	0.248932	-2.20168	N
CG10371	10371R	-0.0467504	-0.00324553	-1.76009	-0.673277	-1.15373	N
CG10372	10372R	-0.229648	-0.271146	-0.380853	0.206661	1.43967	N
CG10373	10373R	-1.39033	-1.81883	-1.25432	-1.70931	0.474818	N
CG10375	10375R	0.674171	1.54051	0.865711	1.39882	0.812922	N
CG10376	10376R	-2.85965	-2.64226	-1.90715	-2.02264	-1.49488	N
CG10377	10377R	2.06551	1.43898	1.90973	0.921785	-0.734232	N
CG10379	10379R	-0.544958	-1.22109	-0.0283241	1.21263	-1.68691	N
CG10382	10382R	1.16497	-0.419604	-0.327072	-0.0163451	-1.00849	N
CG10383	10383R	-1.20819	-1.5327	-0.826374	-0.778505	0.503607	N
CG10385	10385R	0.620474	-0.352173	0.136107	0.249432	0.0121074	N
CG10391	10391R	0.332091	0.263051	0.220293	-0.237734	1.21955	N
CG10392	10392R	0.480655	2.47447	1.37098	1.49063	-0.765731	N
CG10399	10399R	-0.955342	-2.26531	0.175054	0.78515	-0.354996	N
CG1041	1041R	0.480105	-1.43221	-0.473936	-0.230554	0.292282	N
CG10419	10419R	1.08807	0.567482	0.534376	-0.00428949	0.0948179	N
CG10420	10420R	0.484044	1.42691	-0.180422	1.0455	1.72027	N
CG10422	10422R	-0.920376	-1.18658	-0.87362	-0.258944	-0.34607	N
CG10424	10424R	-0.297188	0.52626	-1.7011	-1.95482	0.403077	N
CG10428	10428R	-0.012974	-0.167715	0.170237	-0.462096	-0.688425	N
CG10435	10435R	1.22233	-0.366308	0.074474	0.709835	1.13894	N
CG1044	1044R	-1.58329	-2.95734	-1.46412	-1.4632	-2.30067	N
CG10440	10440R	-0.504907	-0.130877	0.511352	-0.372331	-1.08192	N
CG10441	10441R	0.472757	-0.399957	0.807408	-0.201624	-0.724908	N
CG10444	10444R	-0.378448	0.507515	0.291864	0.465344	0.396014	N
CG10447	10447Rb	0.465218	-0.7037	1.14935	-0.119334	-1.00119	N
CG10459	10459R	-0.681522	-1.07041	-0.335052	-1.09317	-0.58019	N
CG10463	10463R	0.276095	-0.550395	0.613946	0.184923	-0.733354	N
CG10465	10465R	-0.770203	-1.00451	-0.0477035	-0.692568	-0.750291	N
CG10467	10467R	0.717547	0.94069	0.669799	-0.259959	1.88184	N
CG10470	10470R	0.340445	0.0547159	0.786409	0.876029	-0.28136	N
CG10472	10472R	-0.845647	-1.1134	-0.182941	-0.628187	-0.512535	N
CG10473	10473R	0.164556	-0.309957	0.873286	-0.498615	0.313952	N
CG10475	10475R	0.132337	0.0459456	0.0682429	0.315989	1.44563	N
CG10478	10478R	0.0895104	-0.661328	-0.467913	0.85192	1.26387	N
CG10479	10479R	-0.0972052	0.121493	-0.212814	0.0135636	-0.96338	N
CG10480	10480R	1.89822	1.7785	2.17865	0.967764	2.28939	N
CG10483	10483R	1.372	1.77048	0.639784	0.0618831	0.535785	N
CG1049	1049R	0.724645	-1.98688	0.63748	0.433628	-0.108135	N
CG10492	10492R	0.170142	-0.939797	-0.610356	-0.638593	0.207696	N
CG10493	10493R	-0.0025786	-0.89531	-1.49092	1.10962	0.759556	N
CG10494	10494R	-0.688684	-1.35201	-0.0277807	-0.266177	-0.673001	N
CG10496	10496R	-0.870684	-0.259938	-0.0176607	-0.587198	0.179592	N
CG10498	10498R	0.0723513	0.592629	0.023774	0.0557393	-1.22721	N
CG10505	10505R	-0.0818035	-0.395981	-0.628909	-0.823271	0.035556	N
CG10509	10509R	-0.460054	-0.319519	0.113128	0.768055	-0.531778	N
CG10518	10518R	-1.02423	-1.76622	-0.183188	-1.00562	-1.2512	N
CG10520	10520R	-0.780654	-0.892564	-0.80126	-0.32247	-2.24399	N
CG10522	10522R	-0.0297649	-0.477503	-0.129613	-1.70631	0.120558	N
CG10523	10523R	-1.90801	-2.36637	-1.45547	-0.221637	-1.30183	N
CG10531	10531R	-1.02536	-1.64182	-1.14773	-1.45077	-0.798685	N
CG10532	10532R	1.27165	1.34656	1.52031	1.10964	2.9761	N
CG10536	10536R	-0.589129	0.315897	-0.671987	-1.53285	-2.28593	N
CG10537	10537R	-0.352025	-0.279941	0.255548	0.683181	-0.11776	N
CG10539	10539R	1.29113	1.56489	0.554769	1.69926	1.32183	N
CG10540	10540R	0.750056	0.205741	-1.3648	-0.874966	-2.19156	N
CG10545	10545R	-0.632992	-0.701771	0.386277	0.29783	0.550957	N
CG1055	1055R	0.843952	-0.501796	0.425444	0.746771	-1.7295	N
CG10553	10553R	-0.0175389	-0.488548	-0.105921	-0.510748	-0.751312	N
CG10559	10559R	0.0418536	0.905737	-0.535187	-0.0836526	0.642194	N
CG10562	10562R	-0.0305462	-0.473917	0.253983	0.134911	-0.41956	N
CG10563	10563R	0.804402	-0.439182	0.505891	0.676246	-0.639685	N
CG10569	10569R	0.147347	0.778838	0.885354	1.32396	0.539743	N
CG10571	10571R	-0.654469	0.0201111	0.204642	-0.19495	0.780725	N
CG10574	10574R	0.284199	0.504247	-2.4148	0.28573	1.17807	N
CG10575	10575R	-0.135993	-0.259238	-0.838455	-0.367177	-0.0893389	N
CG10578	10578R	-0.299088	-1.23143	0.772921	-0.221984	0.464686	N
CG10579	10579R	1.0958	0.0910001	1.45545	1.28282	-0.6421	N
CG1058	1058R	0.353771	0.482756	-0.379473	0.119674	0.554487	N
CG10580	10580R	0.29883	-0.769967	0.178634	0.147234	0.0627557	N
CG10581	10581R	0.844497	1.16514	1.51883	1.0469	0.156599	N
CG10583	10583R	-0.572072	0.0981767	0.62138	0.549923	0.328488	N
CG10584	10584R	-0.693982	-1.99982	-1.17252	-0.507971	-2.95212	N
CG10587	10587R	-0.724319	-1.53608	0.347831	-0.387721	-1.24083	N
CG10588	10588R	0.68907	-0.834764	0.448595	-0.108946	-0.372365	N
CG1059	1059R	-0.0915644	0.885574	-0.0919093	-0.646214	0.157889	N
CG10590	10590R	-0.0958488	-1.65134	1.40416	0.261795	-1.60438	N
CG10591	10591R	-0.846615	-0.280276	0.270645	-0.53118	0.113461	N
CG10593	10593R	-1.67675	-1.30588	-0.499052	-1.0261	-0.454223	N
CG10596	10596R	0.155897	-0.051286	0.59224	-0.379855	0.201142	N
CG10602	10602R	-0.369895	-0.57307	-0.681563	-0.438412	-0.707701	N
CG10610	10610R	-0.58761	-1.5106	-0.280712	-0.690201	-1.77846	N
CG10611	10611R	-1.53365	-0.597044	0.083016	-0.836433	0.529684	N
CG10616	10616R	0.607309	0.255441	1.298	0.0857793	0.611404	N
CG10617	10617R	0.213604	0.634253	1.18444	-0.908447	1.5776	N
CG10618	10618R	0.012797	0.39817	0.694317	0.19474	-1.70595	N
CG10619	10619R	0.430532	-0.81419	0.362883	-0.13868	0.806601	N
CG1062	1062R	1.65148	0.803941	-1.18859	-2.51973	0.521835	N
CG10620	10620R	0.455023	0.863183	0.167189	1.2121	-1.32835	N
CG10622	10622R	-0.452494	0.325982	-0.107306	0.478269	0.95937	N
CG10628	10628R	0.29775	-0.60856	0.713308	1.66965	-1.79763	N
CG1063	1063R	1.35539	-0.648766	0.451431	1.61083	-1.7992	N
CG10635	10635R	-0.580244	-1.43423	-0.254238	-0.903479	-1.37908	N
CG1064	1064R	-0.679795	0.294423	0.0908251	0.86009	1.48947	N
CG10641	10641R	0.763144	-0.586703	0.581461	0.173728	-0.193872	N
CG10645	10645R	0.120986	0.676908	-0.260823	-0.915167	0.434138	N
CG10646	10646R	-0.443138	0.162771	-0.287088	-1.04826	-0.212076	N
CG10653	10653R	-0.547443	0.0917487	0.317951	0.671153	0.20422	N
CG10654	10654R	-0.659035	-0.399593	-1.16956	-2.19575	1.41527	N
CG10655	10655R	-1.0098	-0.360528	-2.42998	-2.11067	-0.926695	N
CG10658	10658R	-1.57262	-1.50581	0.113787	0.391433	-0.799473	N
CG10659	10659R	-0.536636	-0.839902	-0.309982	0.0322913	-0.932465	N
CG10663	10663R	-0.18151	0.243914	0.594436	0.176884	0.238668	N
CG10667	10667R	-0.566368	0.558558	-0.254392	-0.756526	0.401028	N
CG10669	10669R	0.229214	0.710642	1.19868	0.790312	-0.902897	N
CG10671	10671R	-0.370872	0.333527	-0.0011308	-0.60218	0.762218	N
CG10672	10672R	0.419242	-2.52367	-0.752593	-1.32003	-0.832536	N
CG10680	10680R	-0.361329	-0.0494096	0.26921	0.252053	-1.41597	N
CG10681	10681R	-0.832891	-0.734197	0.187522	-0.263202	0.240596	N
CG10686	10686R	0.201027	0.17142	-1.50054	-1.10387	-0.523816	N
CG10691	10691R	0.321752	-0.625316	-1.07775	-0.905719	1.15832	N
CG10692	10692R	-0.395526	-0.447473	0.627075	0.611366	-0.737663	N
CG10693	10693R	0.0643729	-0.0690534	-1.20716	-0.815504	0.590759	N
CG10694	10694R	-0.347275	-0.0521275	-0.121488	-0.722992	-0.602325	N
CG10695	10695R	-0.228325	0.117068	0.212351	0.10516	0.440801	N
CG1070	1070R	0.524024	0.0460451	-0.548822	-0.448958	-0.626577	N
CG10700	10700R	0.135595	-0.509229	-2.30771	-1.064	-1.4298	N
CG10703	10703R	-0.689709	-0.91635	-1.05932	-1.10537	0.755606	N
CG10706	10706R	1.51504	1.40181	1.95143	2.34519	0.817001	N
CG1071	1071R	0.683743	-0.426283	0.900905	0.453082	-0.518508	N
CG10717	10717R	-0.371007	0.00171745	0.57417	-1.10797	0.46971	N
CG10719	10719R	0.671773	-1.95881	-2.65348	1.93225	0.126928	N
CG10722	10722R	-0.130655	1.28648	0.522193	-0.141499	0.375511	N
CG10723	10723R	0.728443	0.284732	-2.30969	-0.212317	0.221445	N
CG10724	10724R	-0.34379	-0.274542	0.204201	0.62081	1.82683	N
CG10725	10725R	0.461364	-0.0451932	0.263018	-0.796046	0.846529	N
CG10727	10727R	-0.298514	0.506095	-0.313329	0.0388325	0.00686599	N
CG10733	10733R	-0.137313	-0.0316741	-0.0435019	0.167668	-0.95345	N
CG10734	10734R	0.918382	1.26001	-0.750166	-0.848775	-0.261082	N
CG10737	10737R	-0.477094	0.13008	0.205174	-0.068034	1.31922	N
CG10738	10738R	0.424545	0.195813	0.823288	0.962493	-0.844794	N
CG10739	10739R	0.0690977	-0.632907	-1.33739	-0.107927	0.0303707	N
CG1074	1074R	1.06981	1.0089	0.962459	1.92115	1.76538	N
CG10741	10741R	1.28374	-0.653833	1.94379	0.953506	-0.417146	N
CG10743	10743R	-0.0560924	0.0439585	-0.483529	-1.93637	0.196578	N
CG10749	10749R	-0.825611	-0.95724	2.16778	1.55893	0.00950762	N
CG10752	10752R	0.50898	-0.465722	0.635588	1.32962	-0.844144	N
CG10756	10756R	1.87185	-0.541987	1.03678	2.43005	0.119586	N
CG10759	10759R	0.202182	-0.312413	-0.538251	-1.29322	-0.200635	N
CG10764	10764R	0.0987584	1.4823	0.371656	0.615959	1.24586	N
CG1077	1077R	1.0602	1.13856	0.578514	0.722582	1.43072	N
CG10776	10776R	0.941034	0.435461	-0.142627	1.68431	0.978872	N
CG10777	10777R	-1.35292	-2.22751	-1.0454	-1.1285	-0.401423	N
CG1079	1079R	1.15405	0.81829	-0.886389	-1.06135	0.124202	N
CG10790	10790Rb	0.531874	-0.243697	-0.816584	1.75024	-0.0419827	N
CG10792	10792R	-0.582251	-0.753017	0.441841	0.632232	0.85283	N
CG10793	10793R	0.234398	0.0678291	0.153989	-0.619206	-1.69946	N
CG10795	10795R	-0.842254	0.107602	0.866899	0.898824	-1.6061	N
CG10799	10799R	-0.582739	-0.622319	-0.666479	-1.05391	-0.792394	N
CG10800	10800R	1.86487	0.285769	-0.172905	0.523417	1.37531	N
CG10801	10801R	0.250076	0.124864	0.326505	0.554744	-0.831003	N
CG10802	10802R	-0.025188	1.42259	0.459233	0.389833	-0.382697	N
CG10808	10808R	0.146238	0.905064	0.926729	1.18336	-2.13868	N
CG1081	1081R	-0.0889652	0.39078	-1.0769	-0.405894	1.51236	N
CG10814	10814R	-0.703137	-0.071794	-0.241947	-0.182775	-1.46011	N
CG1082	1082R	-0.104662	0.373042	0.154657	-0.237369	1.06827	N
CG10823	10823R	-1.0121	-0.107685	0.10317	-1.2637	-0.854018	N
CG10825	10825R	-0.10388	-0.486993	-0.766587	-0.729402	-0.915127	N
CG10841	10841R	-0.778985	-0.954341	-0.814721	-0.477737	-0.59004	N
CG10844	10844R	-0.397339	-0.0620347	0.349245	-0.312045	-0.626176	N
CG10846	10846R	-0.268361	-0.400007	-0.149801	-0.53798	-2.00871	N
CG10850	10850R	-1.12947	-1.21937	-0.730772	0.684971	0.135061	N
CG10854	10854R	1.79217	1.99147	1.14207	1.79302	2.02743	N
CG10859	10859R	-0.439061	-0.394194	0.353945	-0.256851	1.03353	N
CG1086	1086R	0.21173	1.07829	0.0713417	-0.000862638	-0.123126	N
CG10860	10860R	0.798419	0.788824	0.914139	0.450826	-0.315089	N
CG10863	10863R	0.106117	0.10493	0.766873	0.695939	0.833396	N
CG10864	10864R	0.13528	0.50127	0.00293206	0.534975	1.15453	N
CG10866	10866R	-0.925107	-0.538491	-0.215976	0.764771	-1.32514	N
CG10868	10868R	-0.919671	-1.29918	-1.09417	-1.43212	-0.391671	N
CG10873	10873R	-0.0685369	-0.468821	-0.0167849	0.260479	-1.5015	N
CG10874	10874R	0.0769496	-0.713093	0.669285	-1.18307	-0.579002	N
CG10880	10880R	0.639627	-0.176318	-0.675555	-0.110273	-0.475751	N
CG10881	10881R	-0.517377	-0.742176	0.662822	1.03994	0.60436	N
CG10883	10883R	1.26486	1.63344	0.878543	1.43918	1.9053	N
CG10888	10888R	-0.755128	-0.178112	0.0558505	-1.43252	0.905004	N
CG10889	10889R	0.210506	0.17497	-1.3241	-1.0808	0.833183	N
CG1089	1089R	0.311474	-0.0290023	-0.682648	-0.27561	-0.550142	N
CG10897	10897R	-0.12165	-1.05299	-0.843574	-0.825682	-0.611007	N
CG10898	10898R	-1.76981	-0.906302	-1.85255	-1.25447	-0.921815	N
CG1090	1090R	-0.148819	0.223534	0.0424152	0.295041	-0.660917	N
CG10901	10901R	-0.302805	-0.423381	1.83107	0.371783	-0.306464	N
CG10903	10903R	1.13478	0.963003	0.614022	2.05814	0.0688039	N
CG10904	10904R	1.06464	0.701333	0.901299	1.08917	0.374802	N
CG10907	10907R	0.428323	1.00746	0.954555	0.125957	-0.431526	N
CG10908	10908R	-0.875574	0.562128	-1.23261	-0.604704	1.06428	N
CG10909	10909R	0.916549	1.40194	0.950451	1.7634	1.63901	N
CG1091	1091R	0.778883	-1.3787	-1.03345	0.100953	-0.46277	N
CG10912	10912R	0.297041	-2.62005	-0.168807	0.274806	0.683271	N
CG10913	10913R	0.368317	0.149173	0.607567	0.154062	0.707276	N
CG10915	10915R	-0.513943	-0.0480151	-0.229357	-0.438255	0.598955	N
CG1092	1092R	-0.130862	-0.349087	2.58168	0.368735	1.41084	N
CG10920	10920R	-1.30043	-1.99702	-0.281699	0.508706	-1.29305	N
CG1093	1093R	0.0478121	0.936178	-0.376633	-1.21578	0.444917	N
CG10939	10939R	0.218069	-0.554652	-1.15985	0.293467	-0.0762476	N
CG10947	10947R	0.397865	-0.570748	0.861332	0.0104774	-1.40403	N
CG10948	10948R	2.81942	1.61994	-0.000156413	-0.36248	0.260061	N
CG10949	10949R	-0.394269	0.760276	-0.793693	-2.30614	0.975464	N
CG10952	10952R	-1.03058	-1.12205	-0.842747	-0.919822	-0.441428	N
CG10954	10954R	-0.844574	-1.15101	-1.0629	-0.32797	0.253834	N
CG10955	10955R	0.550603	0.618918	1.18374	0.680432	-0.0975604	N
CG10959	10959R	-0.120124	-0.146144	0.465936	-0.86524	-0.961946	N
CG10960	10960R	-0.684938	-1.26458	-0.892732	-1.28702	-1.88695	N
CG10964	10964R	0.577309	-0.478204	-1.38787	0.0641956	1.61878	N
CG10966	10966R	-0.550112	-0.243002	-0.432294	-2.19132	-0.71363	N
CG10967	10967R	1.47765	1.04874	0.642434	0.455447	0.244605	N
CG10969	10969R	-0.108335	-0.337895	2.23869	2.15245	0.303098	N
CG10971	10971R	0.405287	1.19398	0.522614	0.614934	-0.565935	N
CG10973	10973R	0.646134	1.8387	-1.08139	1.58567	-0.831333	N
CG10978	10978R	1.03809	-2.16892	-1.66845	-0.620976	-0.144251	N
CG10981	10981R	-0.344476	-0.308378	0.224303	-0.478743	0.546636	N
CG10984	10984R	2.09559	-0.350774	0.954235	0.137634	-0.289435	N
CG10989	10989R	-1.03722	-0.405583	0.0871417	0.892861	-1.44005	N
CG10990	10990R	-0.280584	0.238436	1.00614	-0.460836	1.41778	N
CG10992	10992R	-0.433219	-0.520494	-0.797415	0.56426	0.409121	N
CG10997	10997R	1.67882	-0.20421	0.40156	0.922528	-0.139622	N
CG10998	10998R	1.31088	1.43457	0.752761	-1.79974	0.441788	N
CG1100	1100R	1.67496	-0.0337117	-0.65991	-1.0161	1.50392	N
CG11002	11002R	-1.37596	-1.63276	-1.23263	-0.926701	-0.957579	N
CG11003	11003R	-0.76873	-1.53629	-1.16905	-0.50932	0.200694	N
CG11006	11006R	0.139772	-0.267642	-1.58607	0.419318	1.22975	N
CG11007	11007R	-1.07003	-1.60938	-1.51277	-0.877076	-0.413843	N
CG11009	11009R	-0.191144	-0.710601	2.17467	1.49726	1.85712	N
CG1101	1101R	0.857002	0.602634	0.779173	0.185226	1.53485	N
CG11010	11010R	-0.0688881	-1.72651	-0.981844	-1.38526	-2.13867	N
CG11015	11015R	-0.329404	0.619453	0.606605	-0.238045	-0.601422	N
CG11018	11018R	-0.372903	-0.30231	0.288051	-0.258867	-0.18691	N
CG1102	1102R	1.37559	2.08839	0.46799	1.15709	0.20893	N
CG11024	11024R	-0.792731	-1.9278	-0.00544635	-0.200339	-0.455552	N
CG11027	11027R	1.49216	1.89016	-0.0390284	0.363256	0.424122	N
CG11029	11029R	-0.552495	-0.841848	-1.10524	-1.50246	0.165011	N
CG11030	11030R	0.278766	0.115561	-0.0658043	-0.148353	0.399727	N
CG11035	11035R	-0.180652	0.955479	0.9048	0.0667825	-0.0484729	N
CG11037	11037R	-0.36262	-1.77939	0.325734	-0.468203	-0.0674499	N
CG1104	1104R	0.327668	-0.354606	0.89574	-0.0410574	-0.33213	N
CG11043	11043R	-0.778536	-0.237343	0.303571	0.132988	0.617567	N
CG11044	11044R	-0.931097	-0.853788	-0.0869393	-0.107977	-0.228567	N
CG1105	1105R	1.01031	0.319407	-0.224679	0.42918	0.237866	N
CG11052	11052R	2.08695	0.374943	-0.274738	0.550082	1.58026	N
CG11059	11059R	2.44126	2.68339	1.57095	1.64337	1.53147	N
CG1106	1106R	-0.270665	-0.315167	0.592005	0.450449	-0.0654587	N
CG11060	11060R	-0.370336	-0.341816	0.352216	0.660513	1.15227	N
CG11061	11061R	1.08727	0.924035	0.883432	0.590331	-0.406466	N
CG11064	11064R	0.591681	-0.186792	0.0386951	1.4435	-0.230123	N
CG11066	11066R	-0.766252	-1.20399	-0.258076	-0.752719	-1.22695	N
CG11068	11068R	-0.00150248	0.115475	1.37919	-0.9251	-0.793494	N
CG11069	11069R	-0.919515	-0.801069	-0.413476	-1.71022	0.440189	N
CG1107	1107R	-0.0530033	-0.0727946	0.410187	-0.31875	0.0791068	N
CG11071	11071R	1.32975	0.28946	-1.46289	0.0890015	-0.253959	N
CG11073	11073R	-0.986107	0.0391965	0.244688	0.344907	2.0416	N
CG11076	11076R	-0.393259	-1.00874	0.257297	1.12141	-0.136981	N
CG11081	11081R	1.40333	0.418049	0.297527	0.755938	0.843222	N
CG11082	11082R	0.636788	0.38765	1.99481	0.0610008	-0.806942	N
CG11084	11084R	-0.798279	-2.43733	-1.37189	-0.802161	-1.28082	N
CG11086	11086R	-0.612207	-0.110345	-0.276613	-0.44909	-0.898287	N
CG1109	1109R	1.3758	2.21248	0.0547053	0.184868	0.90419	N
CG11093	11093R	-0.684269	-0.847223	-0.322204	-1.13378	1.79549	N
CG11094	11094Ra	-0.0909078	0.273128	-0.207857	-0.253317	-1.11376	N
CG11095	11095R	0.888054	-0.0838245	0.416955	1.23945	0.705072	N
CG11096	11096R	0.258219	-0.0466562	1.48242	-0.103506	-0.170856	N
CG11098	11098R	2.73787	1.47373	1.68885	-1.32426	0.345626	N
CG11099	11099R	-0.524483	-0.229823	-0.146311	0.367072	-0.645545	N
CG11101	11101R	0.0441084	-0.7949	-1.62475	-0.141421	-1.05825	N
CG11102	11102R	0.0286735	-0.0454113	-0.67336	-0.427523	-1.40439	N
CG11103	11103R	-0.731356	0.166086	1.13271	-1.02993	0.422603	N
CG11107	11107R	0.213934	-0.249072	0.345394	-0.048791	0.27521	N
CG11111	11111R	1.08193	-0.742245	-1.13066	-1.26051	-1.29307	N
CG11115	11115R	-1.49668	-1.10796	-0.925804	-0.773378	1.30033	N
CG11120	11120R	-0.947453	-1.82784	-0.0932771	-1.27955	-1.1014	N
CG11122	11122R	-0.864185	-0.282791	1.56584	0.443331	-0.752159	N
CG11123	11123R	-0.741579	-0.16764	-0.141129	-0.280811	-0.52451	N
CG11124	11124R	-0.124323	-0.0201057	1.12614	0.425149	0.231193	N
CG11125	11125R	-0.707522	-0.537531	1.11244	0.0904472	0.028137	N
CG11130	11130R	-0.34704	0.105876	0.807465	0.411442	0.874932	N
CG11133	11133R	0.212796	-0.0525248	0.37027	0.230149	-0.109594	N
CG11134	11134R	0.992165	1.20627	-1.3556	1.39978	1.87294	N
CG11136	11136R	0.0829767	0.286798	-1.13778	0.276351	0.756934	N
CG1114	1114R	-1.21023	-1.0543	0.561041	-1.16563	-0.221498	N
CG11142	11142R	-1.13652	-1.10718	-0.293932	0.837001	-0.0394593	N
CG11143	11143R	-0.129043	-0.589374	0.767083	0.606816	-1.31231	N
CG11144	11144R	0.0191966	-0.719152	-1.28289	-2.27133	0.218034	N
CG11147	11147R	0.389797	-0.0581308	-0.389973	-0.0301708	0.0119824	N
CG11149	11149R	1.41432	0.519177	0.947884	0.850802	0.168166	N
CG11152	11152R	-0.157449	-0.679027	0.4202	-0.0459057	1.25792	N
CG11154	11154R	-0.160935	-0.667362	-1.20876	0.459421	0.270806	N
CG11155	11155R	1.07111	1.55245	1.26379	0.633711	0.278952	N
CG11156	11156R	0.23062	1.47	1.25626	-0.827415	1.08462	N
CG11163	11163R	-0.174549	-0.335596	-0.331072	0.52849	-0.801135	N
CG11164	11164R	-0.0349867	-0.388821	-1.2473	-1.91254	0.0522273	N
CG11165	11165R	-0.285968	-0.176651	-0.111701	-0.407671	0.791729	N
CG11166	11166R	-2.28208	-2.3672	-1.48699	-1.53821	-1.02107	N
CG11171	11171R	0.547478	-0.640542	0.923294	-0.435269	0.693289	N
CG11172	11172R	-0.194011	0.115804	-1.13144	-1.29035	0.735505	N
CG11173	11173R	-0.72044	-0.0895706	-0.0833602	-1.17523	-1.01304	N
CG11175	11175R	-0.191216	-0.337406	-0.456825	-0.498224	-2.17741	N
CG11178	11178R	0.0605021	0.499424	0.529471	0.287302	-0.384198	N
CG11180	11180R	1.13394	1.14183	0.321741	1.82696	-0.490104	N
CG11181	11181R	0.51938	0.242663	-0.359979	-0.0865412	0.90224	N
CG11184	11184R	-0.24441	-0.704369	0.258379	0.619137	0.422152	N
CG11188	11188R	-0.545788	-0.290023	-0.653261	-0.801662	0.778072	N
CG11194	11194R	1.78535	0.290308	-0.58852	-0.520915	0.439716	N
CG11197	11197R	0.936288	1.89861	1.64014	1.21102	-0.0509648	N
CG1120	1120R	0.711588	1.06729	-1.38304	0.0446159	-1.04467	N
CG11200	11200R	-0.749857	0.899662	0.0385838	-0.426223	-0.111751	N
CG11201	11201R	-0.247473	-1.24843	-0.37462	-1.09722	-0.422789	N
CG11202	11202Rb	0.537005	0.0270386	-0.368085	-1.18896	-1.46116	N
CG11207	11207R	0.852628	0.0379161	0.205724	-0.222497	0.783166	N
CG11208	11208R	-0.895837	-0.339984	-0.358791	-0.710759	-0.0402886	N
CG1121	1121R	1.49371	0.254077	0.0735398	0.57266	0.341378	N
CG11210	11210R	1.56268	-0.0267563	0.220227	0.274319	0.159242	N
CG11212	11212R	-0.317229	-0.222252	-0.058183	-0.882724	-1.60496	N
CG11229	11229Ra	1.65222	2.22273	0.443811	1.52578	0.440837	N
CG11230	11230R	0.854802	0.035408	0.651984	1.22116	0.411776	N
CG11233	11233R	0.674304	-0.10865	0.177932	-0.382964	0.450391	N
CG11238	11238R	0.51876	0.790275	-1.70947	-0.785283	-1.55226	N
CG1124	1124R	-0.165624	-1.09194	-0.548634	0.263273	-1.71522	N
CG11241	11241R	-0.232912	-0.566649	-1.0772	-1.95963	-0.0867947	N
CG11246	11246R	-0.30009	-0.999528	1.07011	1.672	0.836239	N
CG11249	11249R	-0.529011	-1.5794	-0.459201	-1.08605	0.721368	N
CG11251	11251R	1.25686	0.5207	-0.874414	0.487086	1.65637	N
CG11254	11254R	-0.587987	-0.268637	-0.972227	-1.48643	-0.359164	N
CG11255	11255R	0.123718	-0.46807	-0.708921	-0.693408	1.26229	N
CG11257	11257R	-0.47328	-0.0519484	-0.152001	0.712365	1.06239	N
CG11262	11262R	-0.220155	0.871421	1.81005	1.70158	0.973888	N
CG11263	11263R	0.738752	0.524577	2.66468	1.7402	0.781945	N
CG11266	11266R	0.220579	-0.353949	0.495361	-0.335709	0.312349	N
CG11270	11270R	-0.239261	0.284756	-1.53669	-1.66705	0.391049	N
CG11274	11274R	-0.197069	-0.571445	0.644733	-0.12654	-1.21676	N
CG11275	11275R	-0.19547	-1.25518	-1.19272	-0.779734	-1.19043	N
CG11278	11278R	-0.62172	-0.905005	-0.664403	0.12139	0.972254	N
CG1128	1128R	0.0522049	0.597408	-0.166121	0.450491	-1.53428	N
CG11282	11282Rb	-0.682045	-1.436	-0.237023	0.239432	-0.781964	N
CG11290	11290R	-0.249261	-1.09241	-1.82318	-1.41628	-0.36622	N
CG11291	11291R	-1.04518	-0.926592	-0.163464	-0.959493	-1.4371	N
CG11300	11300Ra	0.371436	-0.662998	1.34066	0.909489	-1.0297	N
CG11301	11301R	-0.69903	-0.855097	-0.329623	-0.679114	-0.732188	N
CG11303	11303R	1.09031	-0.732661	0.878706	1.77448	-0.413418	N
CG1131	1131R	-0.537713	0.183377	-0.730762	-0.265847	0.343551	N
CG11312	11312R	-0.977802	-1.5573	-0.553328	-0.797468	1.05351	N
CG11314	11314R	-0.0587069	0.157732	0.363309	0.508216	0.37282	N
CG11315	11315R	-1.1502	-0.629395	-0.190515	-0.690576	-0.317418	N
CG11317	11317R	-0.361164	0.150663	1.08503	0.713065	1.5762	N
CG11318	11318R	-0.21907	0.221769	0.464632	-0.702034	-1.14052	N
CG11321	11321R	-0.807084	-2.50279	-0.840163	-1.61672	-0.618302	N
CG11324	11324R	-0.577003	-0.933818	-0.28091	-0.667605	0.114982	N
CG11325	11325R	0.562304	1.87415	1.05291	1.09638	1.71265	N
CG11326	11326R	0.691172	0.19374	0.857411	0.465062	0.860127	N
CG11327	11327R	0.143552	1.19725	0.764254	0.4115	0.171976	N
CG11331	11331R	-1.65764	-1.12266	-0.981175	-0.635699	-0.298383	N
CG11334	11334R	0.213094	0.943485	1.97324	1.66381	1.69625	N
CG11335	11335R	-0.10775	-0.280002	0.0540919	-0.694835	-0.822511	N
CG1134	1134R	-0.102251	-0.203959	0.980498	1.16085	-1.43464	N
CG11340	11340R	-0.781914	-0.460918	-0.0120084	-0.415412	-0.354868	N
CG11342	11342R	0.230276	-0.686563	1.16791	1.22562	0.564148	N
CG11344	11344R	0.630055	-0.510183	-1.34734	0.909962	-0.977205	N
CG11345	11345R	-0.221037	-0.758093	-0.183227	0.308611	0.612892	N
CG11349	11349R	-0.0794873	-0.0299291	-0.627342	-0.576184	-0.0138321	N
CG11354	11354R	0.501633	-0.0611261	1.00093	0.186439	-1.12132	N
CG11356	11356R	-0.220654	-0.442085	-0.304467	-1.1576	0.382173	N
CG11357	11357R	1.29217	0.677903	0.683509	-2.22279	-0.979085	N
CG1136	1136R	0.0833287	0.0515633	-0.80928	-0.22301	-1.65587	N
CG11360	11360R	-0.0721083	-0.0971848	0.340464	0.131032	-0.353524	N
CG1137	1137R	-0.127257	0.29971	0.688437	-0.551879	-0.187293	N
CG11370	11370R	1.52527	1.86312	2.00412	1.0481	2.91588	N
CG11371	11371R	-0.146133	-0.323388	-0.695903	-0.0942235	0.227897	N
CG11372	11372R	-0.450139	0.310988	0.14857	-0.33005	0.122257	N
CG11376	11376R	-2.2494	-2.29862	-0.697474	-0.941705	-2.22277	N
CG11379	11379R	-0.865308	-0.926275	0.267833	-0.593711	0.125307	N
CG1138	1138R	0.142338	-0.821229	-0.88954	-0.380602	-0.58902	N
CG11382	11382R	1.24306	0.442104	0.538644	1.38288	-0.63206	N
CG11388	11388R	-0.84701	-0.725521	-0.65573	-0.528267	-2.12597	N
CG11392	11392R	1.00903	1.52587	0.679201	1.26998	-0.289654	N
CG11395	11395R	0.442496	0.600086	-1.74877	-0.336261	0.824055	N
CG11396	11396R	-0.385157	-0.448702	-1.56261	-0.978392	-0.880096	N
CG11398	11398R	-0.729697	-1.2263	-1.0471	0.0254434	-0.129727	N
CG1140	1140R	-1.49862	-2.02314	-0.677264	-1.3515	-1.80885	N
CG11401	11401R	0.760473	2.53277	0.862978	0.982881	0.696313	N
CG11405	11405R	0.234385	-0.73467	-1.45782	-0.631197	0.530451	N
CG11407	11407R	-0.203932	0.556548	-0.355524	-1.06934	-0.0652967	N
CG11409	11409R	-0.703406	-0.91758	0.0508747	-0.25675	0.292686	N
CG1141	1141R	0.949909	-0.0793435	-0.270253	-0.672955	0.255057	N
CG11412	11412R	1.01197	-0.397384	-1.57139	2.73904	0.897284	N
CG11413	11413R	-0.584019	-1.00871	0.333974	0.646488	-0.293432	N
CG11414	11414R	-0.687537	-0.586874	0.59169	0.643819	0.235622	N
CG11415	11415R	-1.07884	-0.685634	-0.374516	-0.631124	-0.221293	N
CG11416	11416R	-2.28314	-0.694025	-0.985046	-0.933441	0.040811	N
CG11417	11417R	-1.75566	-1.95436	-1.0641	-1.06003	-0.418132	N
CG11418	11418R	-1.62651	-0.711664	0.573718	-0.453829	-0.283394	N
CG11420	11420R	-0.94995	-1.58285	-0.196784	-1.0824	-1.2634	N
CG11426	11426R	-0.331629	-0.164292	0.585066	-1.84387	0.113561	N
CG11427	11427R	0.248417	0.818722	0.504163	0.62992	0.287547	N
CG11438	11438R	-0.197651	-0.622992	-1.12733	-1.24578	-0.220921	N
CG11440	11440R	-1.97264	-2.64216	-1.23674	-2.73314	-2.58154	N
CG11444	11444R	0.500547	-0.852702	-0.588779	-1.5034	-0.456738	N
CG11447	11447R	0.808058	1.11293	-0.155934	-0.0816131	1.1482	N
CG11448	11448R	-0.361319	0.77268	-0.928175	-1.73564	0.896221	N
CG11450	11450R	1.2019	2.96995	0.691123	0.759913	-1.08407	N
CG11451	11451R	-0.619752	-2.43447	0.176969	-1.17524	-0.561668	N
CG11454	11454R	2.71918	1.91456	1.35643	1.41743	1.54192	N
CG11459	11459R	-0.717323	0.3555	-0.0695983	-0.228644	1.2565	N
CG11466	11466R	0.0377888	-0.909007	0.113144	0.443389	-1.22788	N
CG1147	1147R	-0.360679	-0.31893	0.579046	0.251495	-0.949369	N
CG11470	11470R	0.00972146	0.827291	1.54943	-0.251081	0.203231	N
CG11471	11471R	1.03168	0.305909	1.21432	0.746885	1.32408	N
CG11474	11474R	-0.437198	-0.528832	0.859377	0.749243	0.180248	N
CG11486	11486R	-0.321515	-1.36212	0.322361	0.0644407	-1.01611	N
CG11488	11488R	-0.637907	0.114736	-2.17031	-0.661338	-1.00186	N
CG11490	11490R	-0.384111	-0.166836	-0.0554917	0.0698086	2.88194	N
CG11495	11495R	0.284684	-0.394737	0.582972	0.222009	-2.46608	N
CG11498	11498R	-0.560719	-0.0499485	-0.0298621	-0.695444	-0.60113	N
CG1150	1150R	0.178983	0.014596	0.107555	-0.856184	0.647661	N
CG11504	11504R	-0.489619	-0.123057	0.558617	1.66995	-2.36847	N
CG11505	11505R	0.0619926	-0.804513	-0.220022	-0.475007	-1.84688	N
CG1151	1151R	0.393791	0.0595172	0.362933	0.567459	0.109852	N
CG11513	11513R	0.720487	-0.697531	0.388532	0.364853	-1.70618	N
CG11518	11518R	-0.504916	-1.32732	0.177331	-0.757181	-0.386949	N
CG11523	11523R	-1.09044	-1.77165	-1.61427	-1.98219	-0.661782	N
CG11525	11525R	-0.515161	-0.37735	-0.539993	-0.189321	-2.58177	N
CG11526	11526R	1.66441	1.56579	-0.620513	-0.364887	1.5449	N
CG11527	11527R	-1.35529	-2.99127	-1.58328	-1.56148	-2.10966	N
CG11534	11534R	-0.990278	-0.787475	-1.12013	-0.479828	-0.299983	N
CG11537	11537Ra	-0.245185	0.00341087	-0.771594	0.178254	0.312033	N
CG1154	1154R	-0.321889	0.167377	-0.18251	-1.22174	1.46048	N
CG11547	11547R	-0.826424	-0.534883	0.438557	-0.351199	-2.63331	N
CG1155	1155R	-1.23213	-1.33314	-0.331186	-1.35735	-0.397264	N
CG11555	11555R	-0.345472	-0.128359	0.244931	0.294562	0.370619	N
CG11556	11556R	-1.04705	-0.910069	0.827648	-0.486612	-0.107467	N
CG11560	11560R	1.40969	2.19101	0.861515	0.000569315	1.23576	N
CG11562	11562R	1.21429	-0.737474	0.383622	0.210446	-0.204001	N
CG11566	11566R	-0.165325	0.642142	0.0110294	0.0710739	-0.447328	N
CG11567	11567R	-0.575317	-1.07513	-0.00686637	1.1302	-0.502377	N
CG11572	11572R	-1.3602	-1.8581	-0.413108	-1.46424	-2.22738	N
CG11575	11575R	-1.1183	-1.43992	-1.26787	-0.833184	1.40975	N
CG11581	11581R	0.517852	1.38301	-0.266271	-0.165444	-0.104395	N
CG11586	11586R	-0.797157	-1.72918	-0.119362	-0.257248	-1.45593	N
CG11593	11593R	1.35133	2.49933	0.133962	0.522869	1.60549	N
CG11594	11594R	0.272929	0.735439	0.660984	0.919999	1.70156	N
CG11595	11595R	-0.310483	-0.914992	-1.74682	-1.50154	-0.879072	N
CG11596	11596R	1.23511	1.83672	1.13894	0.244142	1.8216	N
CG11597	11597R	0.0790755	1.46519	0.316321	0.174432	0.185633	N
CG11600	11600R	-0.306167	-0.339962	0.0357654	-0.402276	-0.75241	N
CG11606	11606R	-1.01477	-1.11852	-0.857054	0.791712	-1.32795	N
CG11608	11608R	0.0473183	-0.337588	0.328864	0.283374	0.510181	N
CG11622	11622Ra	-0.184984	-0.341029	-0.119685	-0.0671385	-0.531149	N
CG11628	11628R	1.47432	2.19802	1.33571	1.35765	0.424902	N
CG1163	1163R	-0.321347	0.2119	-0.0544451	-0.7906	1.2248	N
CG11634	11634R	-1.06138	-0.837472	0.606922	-1.301	0.871774	N
CG11642	11642R	-0.414377	0.733198	-0.245785	-0.703301	-2.47384	N
CG1165	1165R	0.736298	-0.0466634	1.20783	-0.249271	0.643756	N
CG11654	11654R	-0.0160008	0.360111	0.360773	-0.279611	-0.808619	N
CG11656	11656R	0.333023	-0.586163	0.320306	0.878692	-0.826327	N
CG11658	11658R	2.14158	2.21905	2.28335	-0.497427	1.09584	N
CG11664	11664R	0.318782	-0.139774	0.106993	1.08136	-1.12516	N
CG1167	1167R	0.0326085	-0.708842	1.11922	-0.0537094	-1.47284	N
CG11671	11671R	0.199503	-0.919239	-1.31811	1.14428	-0.930234	N
CG11672	11672R	0.537982	0.0201957	0.478557	0.483664	0.864171	N
CG11678	11678R	-0.348862	0.585733	0.767895	-0.190498	1.37876	N
CG11687	11687R	-0.630411	-1.50136	-0.424873	-0.731497	-0.482568	N
CG11694	11694R	-0.0629576	-1.9148	-0.959889	0.63989	-1.57362	N
CG11695	11695R	0.851099	1.06404	-0.577834	0.877111	0.746668	N
CG11696	11696R	-1.22068	-1.41893	-2.10341	-0.327029	-1.54224	N
CG11697	11697R	1.20074	-0.050879	0.255775	0.167103	0.185403	N
CG11698	11698R	0.224966	2.54509	0.291077	1.02161	-0.426623	N
CG11699	11699R	0.241153	0.16189	0.109611	-0.594398	0.00587232	N
CG11706	11706R	-1.42518	-1.41988	-0.643921	-0.328586	-1.4472	N
CG11710	11710R	0.140145	1.08004	1.18628	2.19229	0.521049	N
CG11711	11711R	-1.3376	-1.25834	-0.156427	-0.459506	-2.2249	N
CG1172	1172R	0.90437	-0.692621	-0.953637	-0.504182	-0.848702	N
CG11722	11722R	1.53045	0.481519	2.5183	1.92721	-0.43746	N
CG11726	11726R	-0.00995017	-0.861277	-0.298714	-0.759135	0.717367	N
CG11734	11734R	0.53845	-0.352536	1.54525	0.461205	-2.313	N
CG11735	11735R	0.484936	0.180244	-0.547948	0.746027	-1.03531	N
CG11737	11737R	-1.67195	-2.4247	0.268515	-0.120494	-1.33484	N
CG11738	11738R	-0.127749	-1.01594	-1.99692	-1.00509	-0.31384	N
CG11739	11739R	-1.96082	-1.90765	-1.66196	-1.43084	-2.00442	N
CG11742	11742R	-0.0658715	-1.53338	0.801441	1.12589	-1.09323	N
CG11753	11753R	-0.163642	-2.23919	-0.303	0.0944119	-0.932412	N
CG11755	11755R	-1.28743	-1.65757	0.311556	-0.0516177	-2.07123	N
CG11756	11756R	0.0238184	0.56863	-0.226924	-0.920647	-0.101844	N
CG11757	11757R	0.91311	-0.726694	0.550303	-0.406781	0.0376014	N
CG11759	11759R	-1.12138	1.02578	-0.381239	-1.575	-1.82193	N
CG11761	11761R	1.24219	0.984288	-0.0514755	0.524422	1.12374	N
CG11768	11768R	0.746798	-0.815771	0.194254	1.31236	0.420752	N
CG11771	11771R	0.825332	0.14096	0.0589471	-0.0810575	0.543325	N
CG11774	11774R	-1.58379	-1.35118	0.992453	0.402346	-1.3171	N
CG11779	11779R	-0.178481	0.296087	0.315092	-0.822124	0.137816	N
CG11780	11780R	1.44239	0.454152	0.0404205	-0.0157773	1.26658	N
CG11783	11783R	-0.802796	-0.137832	0.348449	-0.268829	0.523573	N
CG11785	11785R	0.355871	-0.299211	0.977778	0.138356	0.135886	N
CG11788	11788R	-0.275174	-1.34678	-0.926102	-0.571644	-2.74578	N
CG1179	1179R	0.0417711	0.276466	-0.539738	0.796779	0.807444	N
CG11796	11796R	0.0111806	-0.525297	-0.123313	-1.28814	1.3475	N
CG11798	11798R	-0.303886	-0.280401	-0.545064	0.261464	0.681508	N
CG1180	1180R	0.520908	0.97013	-0.265173	-0.288052	0.173033	N
CG11802	11802R	-0.850379	-1.82382	-1.84749	-1.60812	-1.18565	N
CG11804	11804R	1.46873	-0.0336329	0.34597	-0.0466035	1.30953	N
CG11816	11816R	-0.292913	-0.366962	-1.05059	-0.660888	-0.862628	N
CG11819	11819R	0.880045	-2.06067	-0.714039	2.06359	1.97987	N
CG11820	11820R	-0.151933	1.00041	1.15296	0.61659	-0.985321	N
CG11823	11823R	0.0470669	-0.612509	-0.0668542	-0.570575	-2.46576	N
CG11835	11835R	-0.991675	-0.780814	-0.105408	1.09373	0.0779895	N
CG11836	11836R	0.223765	0.16832	0.394272	0.310045	0.44305	N
CG11837	11837R	0.349794	0.548965	0.685269	0.256874	-1.63336	N
CG11839	11839R	-0.475908	0.218091	-1.12565	0.384059	0.561532	N
CG11841	11841R	-0.0490822	-0.619555	-0.710798	-0.793571	-2.11106	N
CG11842	11842R	1.59974	2.36087	0.962639	0.65687	0.113962	N
CG11843	11843R	-0.106461	-0.739816	-0.0613243	-0.97944	-0.127551	N
CG11848	11848R	2.70925	-2.76331	0.137653	0.137375	1.66071	N
CG11849	11849R	-0.90893	-1.48158	-1.73946	-1.40905	-0.797602	N
CG11851	11851R	-1.03946	-0.571152	0.950236	0.418261	2.50565	N
CG11852	11852R	-0.513931	-0.00329155	-0.428029	0.696814	-0.236385	N
CG11854	11854R	-0.245931	-0.72827	-0.82699	-0.6072	0.172904	N
CG11858	11858R	-0.585543	-1.18846	-0.60423	-1.132	-0.258324	N
CG11859	11859R	-2.27298	-0.85485	-0.432569	-0.169686	-0.164364	N
CG11860	11860R	-0.567283	-0.849424	0.0637016	-1.0133	-1.54867	N
CG11861	11861R	0.129924	0.127354	0.799776	0.145207	-0.224645	N
CG11864	11864R	-1.77788	-1.63362	-0.986164	-1.30235	-1.3385	N
CG11865	11865Ra	1.68514	0.961287	1.35125	1.13174	0.877025	N
CG11866	11866Ra	0.970838	2.41371	0.895677	1.31484	-1.61387	N
CG11870	11870R	0.205236	-1.01628	0.806881	-0.214783	-1.0974	N
CG11871	11871R	-0.384319	-0.171252	0.704198	0.393863	-0.627194	N
CG11872	11872R	-1.1669	-1.32662	-0.0344594	-0.46012	-0.568987	N
CG11873	11873R	-0.277674	-2.35917	-2.14401	-2.07122	0.250777	N
CG11874	11874R	-0.39796	-0.260369	0.982915	-1.05377	-1.9126	N
CG11875	11875R	-0.997154	-0.551032	-0.651026	-0.924632	-0.156865	N
CG11876	11876R	-1.3157	-0.981294	-0.0471883	-1.05902	1.62181	N
CG11880	11880R	0.433073	-0.272061	-0.730565	-0.946841	-1.31003	N
CG11881	11881R	-0.244507	0.773294	0.146601	-0.502671	-0.0915853	N
CG11882	11882R	-0.346494	-0.161164	0.124833	0.0566221	0.413158	N
CG11885	11885R	0.0737975	0.672307	0.490816	0.258716	-0.381543	N
CG11886	11886R	-0.00505306	-0.714077	-0.122973	-0.449954	-0.176108	N
CG11889	11889R	0.372244	0.757638	0.467546	0.552227	0.459495	N
CG11891	11891R	2.90115	1.63534	1.14003	0.93815	-0.829239	N
CG11895	11895R	1.20131	0.403472	-0.0240755	0.250832	-0.718972	N
CG11896	11896R	0.831605	0.304846	1.48117	1.76118	0.0332406	N
CG11897	11897R	-0.661263	-0.913741	-0.629792	-0.455803	-1.59718	N
CG11898	11898R	-0.0158095	0.848511	0.82944	0.638845	0.703611	N
CG11900	11900R	-0.386427	1.30628	-0.139364	0.220829	-0.258886	N
CG11901	11901R	-1.62691	-1.14252	-1.44133	-0.686501	-1.51013	N
CG11906	11906R	-0.942115	-0.392807	-1.50749	-1.59128	0.36596	N
CG11907	11907R	0.0837939	2.2519	0.0219092	0.531153	0.00615832	N
CG11909	11909R	0.558313	1.34825	1.62	0.463574	1.06239	N
CG11910	11910R	1.21487	0.78393	2.10428	1.22065	1.42389	N
CG11912	11912R	0.626228	0.843753	0.564112	0.76511	0.507328	N
CG11913	11913Ra	2.30424	0.428402	1.18258	1.4021	1.13659	N
CG11915	11915R	0.303703	-0.744497	0.112506	-0.811981	-0.937027	N
CG11920	11920R	-1.27367	-1.48665	-1.69086	-1.11357	-0.744939	N
CG11926	11926R	-0.20874	-0.216261	-0.767234	-0.0563507	-0.755248	N
CG11927	11927R	2.17377	0.415723	-2.72483	2.48813	2.37411	N
CG11929	11929R	-0.410822	-0.617301	-0.618942	-1.45926	-0.914703	N
CG11934	11934R	0.13036	-1.24449	0.576961	-1.5372	-1.23822	N
CG11935	11935R	-1.51579	-2.15399	-1.07499	-0.51619	-0.935167	N
CG11936	11936R	0.362619	0.195942	1.7513	0.960253	2.03009	N
CG11941	11941R	-0.359969	0.166832	1.34514	-0.838177	0.369636	N
CG11942	11942R	-0.391307	-0.285914	0.882157	-0.221545	-1.94882	N
CG11943	11943R	-2.43566	-1.18607	-0.735967	-2.77419	-0.835957	N
CG11953	11953R	-2.37946	-2.27945	-0.868955	-0.870232	0.476723	N
CG11961	11961R	0.0309573	0.0634749	-0.710094	-0.324293	1.19195	N
CG11963	11963R	-0.800666	-1.51111	0.157243	0.711728	-0.852089	N
CG11966	11966R	0.663016	1.58301	0.898551	0.324194	0.988741	N
CG11968	11968R	0.177369	1.3139	-0.152902	0.600243	0.624284	N
CG11970	11970R	-1.95081	-0.748935	-0.947587	-1.28318	-0.377842	N
CG11971	11971R	1.56862	1.91695	1.49457	0.470164	0.0101799	N
CG11975	11975R	-0.452211	-0.0630049	0.568276	0.889938	1.92688	N
CG11976	11976R	0.189414	0.170284	-0.958444	0.383642	-0.615846	N
CG11977	11977R	1.00643	1.48162	2.11607	0.700051	1.84214	N
CG11979	11979R	-0.943291	-0.0309253	-0.59095	-0.941775	-0.318958	N
CG11980	11980R	1.10244	0.432462	0.819576	0.0888386	1.12755	N
CG11983	11983R	-0.567408	0.195228	0.0369981	-0.340656	0.352104	N
CG11986	11986R	-0.804656	0.0246377	0.155253	-0.498508	0.592507	N
CG11987	11987R	-0.732743	-0.796185	-0.653396	-0.209116	-0.730532	N
CG11988	11988R	1.56355	2.53237	-0.21348	2.27111	-0.105178	N
CG11990	11990R	0.678297	0.118717	0.877467	0.730134	-0.0268707	N
CG11992	11992R	1.35703	-1.34783	2.02516	0.336854	0.564539	N
CG11993	11993R	-0.304256	0.466612	0.445452	-0.100074	1.46478	N
CG11994	11994R	-0.749571	0.0535318	-0.19948	-0.609413	-0.528011	N
CG11997	11997R	-0.228157	0.477884	0.755659	0.376901	-0.487825	N
CG11999	11999R	0.102004	2.95204	1.1369	1.06304	0.361404	N
CG1200	1200R	0.29449	-0.414477	-2.88738	-1.74868	0.315283	N
CG12003	12003R	0.139083	0.319802	0.539034	0.392812	0.8613	N
CG12004	12004R	-1.49368	-1.65726	-0.957344	-0.789507	-0.982291	N
CG12005	12005R	-0.245051	2.96035	0.4277	-0.62162	0.753718	N
CG12006	12006R	0.433613	1.92037	1.2378	1.26882	1.72403	N
CG12007	12007R	0.652197	-0.131062	0.549997	0.269124	1.0196	N
CG12008	12008R	-0.71764	-1.44505	-1.71898	0.52666	-0.601694	N
CG12010	12010R	-0.670043	0.074497	1.17087	-1.64858	0.111631	N
CG12011	12011R	-0.893828	-0.939409	0.138711	-0.0155531	-0.360858	N
CG12012	12012R	1.98072	2.19052	-0.0381018	0.74117	0.349055	N
CG12013	12013R	-0.255572	0.627228	0.669508	0.20808	0.935059	N
CG12015	12015R	-0.828743	-0.495165	1.04927	2.69746	0.610299	N
CG12019	12019R	0.0567634	-0.139322	0.690282	1.82336	-0.105323	N
CG12020	12020R	-0.14713	-0.155179	-0.598658	0.101756	0.618488	N
CG12021	12021R	-1.29837	-0.934253	0.561928	-0.220926	-1.05483	N
CG12023	12023R	-0.849926	-1.05578	-0.0581173	0.130929	-0.263784	N
CG12024	12024R	1.69517	0.816467	0.396042	1.1675	1.45951	N
CG12026	12026R	-1.82606	-1.3449	-1.10439	-1.35335	-0.896134	N
CG12028	12028R	0.261969	0.263237	0.0544133	0.529965	0.420068	N
CG12032	12032R	-0.340922	-0.708339	-0.502385	-0.580773	-0.472717	N
CG12035	12035R	-0.950553	-0.839105	-0.277189	-0.381053	0.0703217	N
CG12036	12036R	-0.0905849	0.887568	-0.205282	-1.44014	0.309676	N
CG12052	12052R	0.187538	0.748988	1.50424	-0.156171	-2.82194	N
CG12057	12057R	-1.73441	-0.985885	0.127458	-1.25999	0.139873	N
CG12058	12058R	0.665125	0.113293	0.919374	-0.997275	-0.938107	N
CG12069	12069R	-1.35368	-0.820441	0.0612354	-1.57699	0.262522	N
CG12070	12070R	-0.304459	0.468376	0.577372	0.0074437	1.53794	N
CG12074	12074R	-0.10169	0.330934	-0.523518	-0.393843	0.861273	N
CG12075	12075R	-0.250333	-0.925466	-1.32749	-0.488979	-0.472959	N
CG12076	12076R	0.67349	0.119941	0.659648	0.559048	0.857576	N
CG12079	12079R	-0.186212	-1.16443	-1.32864	-0.40705	-0.306213	N
CG1208	1208R	-0.377965	0.607763	1.2779	0.170415	1.12499	N
CG12081	12081R	0.426832	-0.0401161	0.762361	0.753338	-0.174121	N
CG12083	12083R	-0.695028	-1.74482	1.40853	-0.86028	-1.5549	N
CG12085	12085R	-0.604711	-0.268006	-1.89408	0.895105	-0.146559	N
CG12086	12086R	-0.584141	-0.695816	-0.782837	0.575066	-0.650904	N
CG12091	12091R	-1.4259	-1.77413	0.5888	-0.617243	-0.594941	N
CG12092	12092R	-0.432449	-0.622209	-0.328202	0.850204	0.109707	N
CG12093	12093R	-1.09333	-0.366204	-0.908658	0.583838	-0.952727	N
CG12094	12094R	-0.510341	0.00494589	-0.282518	-0.713608	-0.412782	N
CG12096	12096R	0.101391	-1.85383	-0.206626	-0.375625	-0.424767	N
CG12101	12101R	2.00661	0.206187	-0.242737	-0.339789	-0.0679592	N
CG12106	12106R	-0.0498724	0.134303	0.73632	0.209723	-0.221804	N
CG12109	12109R	0.950226	1.27332	0.395404	-0.0512625	0.890896	N
CG1211	1211R	-1.79474	-0.557613	0.66636	-0.128933	0.870911	N
CG12112	12112R	-0.804101	-1.38011	-1.98349	-1.64239	0.474986	N
CG12113	12113R	-0.191463	-0.0891904	-0.325714	-0.868606	-1.96484	N
CG12114	12114R	2.58894	0.978385	2.48555	1.56468	1.28815	N
CG12116	12116R	0.0769728	-0.899978	0.986147	-0.337138	-0.609643	N
CG12117	12117R	-0.199433	-0.968442	-0.614234	1.27035	-1.93808	N
CG12119	12119R	-1.53316	-2.0756	-0.235138	-1.69821	-0.132426	N
CG1212	1212R	-2.67273	-2.21439	-1.01577	-0.429013	-0.0208118	N
CG12123	12123R	-1.1164	-0.883889	-1.13519	-0.583751	0.30665	N
CG12125	12125R	0.49427	-1.34022	0.262645	-0.370706	0.966805	N
CG1213	1213R	-1.45145	-1.05645	-1.31224	-1.0811	-0.22338	N
CG12131	12131R	1.50079	0.317898	-0.12245	0.769544	-1.64545	N
CG12132	12132R	0.985357	0.793847	1.55276	2.40814	1.12336	N
CG12134	12134R	0.281832	0.536834	1.75779	0.605927	-0.0138278	N
CG12135	12135R	-0.238416	0.0838737	1.56845	0.0262862	-1.18789	N
CG12139	12139R	-0.304889	-0.779284	-0.324074	-0.34199	-1.08017	N
CG1214	1214R	-0.138938	-0.227608	-0.592974	0.3934	0.400589	N
CG12142	12142R	1.70601	2.4566	2.07117	2.95347	2.66169	N
CG12143	12143R	-0.732408	-2.60193	-0.729295	-1.67761	-1.72562	N
CG12149	12149R	-0.0764895	-0.362549	1.14072	0.628629	0.559339	N
CG12152	12152R	1.28122	1.07257	1.2539	1.06008	0.872088	N
CG12153	12153R	-0.269037	-0.0668042	-1.02736	-1.20366	0.588702	N
CG12155	12155R	-0.796884	-1.32961	0.970274	-0.258474	-0.252701	N
CG12156	12156R	0.223633	-1.54099	-1.09736	-1.28499	1.30872	N
CG1216	1216R	-1.15812	-0.30277	0.307986	0.157873	-0.427448	N
CG12161	12161R	0.412035	-1.13535	0.103586	0.178498	-0.630394	N
CG12162	12162R	-0.561265	-0.682513	-0.155961	-0.119496	-0.278274	N
CG12163	12163R	-0.507912	-1.26067	-0.399053	-1.24527	-0.102638	N
CG12164	12164R	-1.22362	-2.16591	-1.15099	0.306414	-1.12854	N
CG12165	12165R	0.0212188	0.146357	-0.331487	1.50314	1.05132	N
CG12168	12168R	-0.352499	-0.432515	-0.993212	-0.44962	-1.34423	N
CG12169	12169R	1.07297	0.851451	0.835686	0.796362	1.43897	N
CG12170	12170R	-0.884055	-1.37636	0.130193	-0.738421	-1.29573	N
CG12171	12171R	-1.35615	-0.868426	-0.729766	-0.516627	0.221379	N
CG12172	12172R	-0.492998	-0.609865	-0.0635441	-0.486183	-0.258419	N
CG12177	12177R	-0.62978	-0.734907	-0.084908	0.322138	-1.82763	N
CG12178	12178R	-0.43097	0.259397	0.862494	0.754772	0.273245	N
CG12186	12186R	0.00137878	0.880838	1.15995	2.42595	1.18713	N
CG12187	12187R	1.456	0.565962	-0.136838	2.15108	0.54408	N
CG12189	12189R	-0.678052	-1.01442	-0.202334	-0.0955247	-0.238728	N
CG12191	12191R	-1.00522	-0.238196	0.541718	0.399093	-1.33017	N
CG12194	12194R	0.308596	0.322489	0.582596	0.0489351	-1.21415	N
CG12196	12196R	-0.441216	0.815021	-0.640686	0.418417	0.498476	N
CG12199	12199R	-0.660269	0.554157	-0.516547	-0.941035	0.108492	N
CG12200	12200R	-0.875531	-0.503412	-0.42763	0.1111	0.480582	N
CG12201	12201R	-0.020326	1.51651	0.102527	1.03764	1.21949	N
CG12202	12202R	1.43557	0.953358	-0.439678	0.389909	0.542054	N
CG12203	12203R	0.990946	-0.191928	0.690145	1.17862	0.700015	N
CG12204	12204R	-2.68275	-2.53088	-1.26767	-1.54778	0.445031	N
CG12205	12205R	-1.71987	-0.731024	0.0702683	-1.02597	0.0583594	N
CG12208	12208R	1.10273	0.451142	-0.635483	0.564633	0.0913111	N
CG12209	12209R	-0.175021	2.28027	1.4569	0.999598	-0.241938	N
CG1221	1221R	0.0704208	-0.393055	0.523513	-0.561157	0.115559	N
CG12210	12210R	-0.169147	0.0665465	-0.0786352	0.391536	0.829598	N
CG12214	12214R	-1.37257	-0.61996	-0.794054	-0.965512	-0.87365	N
CG12215	12215R	1.15387	0.235516	-0.397916	0.162024	1.02279	N
CG12217	12217R	-0.296113	-0.246807	-1.29371	-0.422105	0.637104	N
CG12224	12224R	-0.533242	-0.820906	-0.535671	0.070538	-0.341254	N
CG12225	12225R	-1.04341	-0.183283	0.0981923	-1.68779	-1.6493	N
CG12227	12227R	1.64432	2.69822	-0.459133	0.897751	2.35265	N
CG12229	12229R	-0.46447	-0.729984	0.129577	-1.52704	-2.09085	N
CG12230	12230R	-0.90985	-0.722779	-0.114089	-1.6709	-0.67678	N
CG12232	12232R	-0.861638	-0.407105	-1.88271	-0.201258	0.329833	N
CG12233	12233R	-0.519178	-2.40657	0.279523	0.485417	1.39937	N
CG12235	12235R	-1.11137	-0.655308	-0.538504	-0.352349	-0.461496	N
CG12241	12241R	0.0881276	-0.488928	0.805318	0.388099	0.535575	N
CG12249	12249R	-0.542516	-0.296549	-0.735425	-0.0271348	0.0980612	N
CG1225	1225R	-0.0435861	-0.266043	0.981056	0.502056	-0.16152	N
CG12251	12251R	0.164903	-0.310405	0.846057	0.982844	-0.889059	N
CG12254	12254R	-1.43156	-1.06968	-1.42439	-0.655444	-0.840643	N
CG12256	12256R	0.312579	-0.0425935	0.336226	0.016097	-0.542955	N
CG12261	12261R	0.747846	0.303652	-0.400047	0.420497	-0.0747251	N
CG12263	12263R	-0.357805	0.855771	0.53234	0.478017	-0.436489	N
CG12265	12265Ra	0.247141	0.453629	-0.496177	1.65193	0.0372638	N
CG12268	12268R	-0.383403	-0.381794	-1.73378	-1.61811	-0.658351	N
CG1227	1227R	-0.295301	0.0971585	-0.766995	-0.503319	0.678492	N
CG12273	12273R	-0.185298	-1.50096	1.60806	0.358237	-0.44395	N
CG12275	12275R	0.638387	0.245946	0.344162	0.900273	-2.25814	N
CG12276	12276R	-0.0974178	-0.270837	-0.133595	-0.819502	-0.560283	N
CG1228	1228R	0.516065	0.667441	1.12251	-0.449173	0.214627	N
CG12284	12284R	-0.48857	-0.305609	-0.436176	-0.699396	1.50122	N
CG12286	12286R	0.0389055	0.769854	0.326105	-0.047933	0.16361	N
CG12289	12289R	-0.0880287	-1.32564	-0.439823	-1.39698	-1.17563	N
CG12295	12295R	-1.09077	-1.16103	-1.10079	-0.804669	-0.243219	N
CG12297	12297R	-0.167409	-0.739639	0.874652	0.538795	-1.1911	N
CG12298	12298R	0.32939	1.415	0.829376	0.76664	0.407194	N
CG12301	12301R	0.250384	0.473234	-1.29219	-1.56098	0.421399	N
CG12305	12305R	-0.749119	-2.05497	-0.026815	-1.2393	-2.44853	N
CG12306	12306R	0.443662	-0.532718	0.395371	0.484423	0.170471	N
CG12307	12307R	-1.17171	-0.588802	-0.187996	-0.743192	-0.983913	N
CG12309	12309R	-0.210455	-0.632038	-0.365766	-0.280578	-0.825283	N
CG12311	12311R	0.217429	1.2043	0.907838	0.0558208	-0.379894	N
CG12313	12313R	0.125043	-0.381167	0.552848	0.154242	-0.290114	N
CG12317	12317R	0.0394246	0.489845	-0.470752	-1.52722	-0.357358	N
CG1232	1232R	0.231987	0.0495649	0.325684	-0.672478	-1.39471	N
CG12320	12320R	0.944494	1.06186	1.09756	0.269251	1.61902	N
CG12325	12325R	-0.0776385	0.0304085	0.456473	-0.87354	0.685694	N
CG12327	12327R	-0.50837	-0.329399	-0.291274	-0.77297	-0.645818	N
CG1233	1233R	-0.842046	-0.225596	-0.342204	-0.586838	-0.252911	N
CG12333	12333R	-1.48218	-1.03354	-1.87327	-0.464994	-0.696484	N
CG12338	12338R	-1.29124	-1.11574	-0.330855	-0.746662	-1.96555	N
CG1234	1234R	-0.252844	0.192643	-0.599381	-0.559705	0.180451	N
CG12340	12340R	1.12037	1.23925	1.6038	0.57629	0.0449584	N
CG12342	12342R	0.909835	0.789993	2.0474	0.75025	-0.0386889	N
CG12345	12345R	-0.996657	-0.350666	1.1221	0.672272	-0.668302	N
CG12346	12346R	-0.486871	-0.895072	-0.952216	-0.638351	-0.247195	N
CG12351	12351R	-0.508465	-0.813794	-0.507265	0.0951923	0.625627	N
CG12352	12352R	0.332285	0.0333292	-0.561516	-0.448932	1.08371	N
CG12357	12357R	-0.621334	-1.09747	-0.143932	-0.12425	-0.928468	N
CG12359	12359R	0.885552	0.534934	1.21982	0.356049	-2.22932	N
CG12362	12362R	1.21917	0.416773	0.923598	1.53601	-0.85926	N
CG12366	12366R	-0.528226	-1.23498	-0.991692	-0.95041	-0.457744	N
CG12367	12367R	-0.189317	0.169456	0.120937	-0.845275	-1.29318	N
CG12370	12370R	-0.255868	-0.766838	-1.16078	0.0446129	-1.00074	N
CG12373	12373R	-0.480247	-1.01245	-1.60529	-0.446183	-1.91411	N
CG12374	12374R	-0.229813	-0.881892	-1.39671	0.565663	-0.295619	N
CG12375	12375R	0.344589	-0.0604734	0.00386373	0.12594	-0.22694	N
CG12388	12388R	0.947625	1.44016	-0.32015	-0.636387	-0.0478081	N
CG12389	12389R	0.175088	-0.114613	-0.347372	-0.0476016	0.976543	N
CG1239	1239R	-0.157845	-0.760886	-0.68782	-0.655981	-0.258317	N
CG12390	12390R	-1.45294	-1.97465	-1.79521	-0.826474	-0.421324	N
CG12391	12391R	-0.917672	-1.07136	-0.715612	-1.87775	-1.32809	N
CG12393	12393R	0.74879	0.223713	1.40943	0.694372	-0.135633	N
CG12397	12397R	-0.938071	-0.560406	-0.484363	-0.820339	-0.767249	N
CG12398	12398R	-0.140321	0.715771	-0.0137049	0.0595918	0.782407	N
CG12399	12399R	1.80905	2.06615	-0.245126	-0.259122	0.588574	N
CG1240	1240R	0.387862	0.152029	-0.172026	-0.00522746	1.09144	N
CG12404	12404R	0.967309	2.39736	2.53221	2.62402	1.25915	N
CG12405	12405R	-0.0710537	-0.0389901	0.745014	0.728221	-1.24928	N
CG1241	1241R	-0.532168	-0.323179	-0.165099	-0.0871248	0.461905	N
CG12413	12413R	-0.00840391	0.201645	1.00837	0.214045	-0.156741	N
CG12419	12419R	-0.333549	-0.357711	-0.0767664	-0.332298	0.0330921	N
CG1242	1242R	2.26993	2.76309	-0.389518	0.584145	-0.710307	N
CG12425	12425R	-2.07042	-2.70763	-1.57476	-1.19783	1.1578	N
CG12428	12428R	-0.35873	-0.591019	-2.89339	-1.5632	-0.83037	N
CG12438	12438R	0.976428	2.12698	-0.14134	-0.451121	0.30627	N
CG12439	12439R	-0.555126	0.739016	2.32552	0.630595	-0.184952	N
CG12446	12446R	0.182125	0.864376	0.363772	0.81948	-0.0148332	N
CG1245	1245R	-0.0499897	0.66844	0.726449	-0.637619	1.59161	N
CG12455	12455R	-1.38816	-0.931701	-0.210255	-0.853738	-1.58347	N
CG12466	12466R	-0.678628	-0.0511044	0.0533919	0.335082	0.141994	N
CG1247	1247R	-1.19467	-0.966509	-0.233866	-1.63062	-0.651073	N
CG12474	12474R	1.04579	0.0125705	0.834173	1.62027	0.139941	N
CG12484	12484R	-0.626899	-1.08373	-0.739526	-0.435065	-0.771673	N
CG12489	12489R	2.23691	2.54799	1.82898	1.36491	-0.118091	N
CG12491	12491R	-0.914842	-1.37524	-0.123581	-0.355472	-0.7901	N
CG12492	12492R	-0.668316	-0.687278	0.151565	-0.82939	0.117078	N
CG12493	12493R	-0.049329	-1.21521	-0.780842	-0.65862	-0.0203527	N
CG12497	12497R	0.859537	0.502237	-0.465334	0.221632	0.997411	N
CG12498	12498R	-0.349928	0.412689	1.5609	0.481852	0.375403	N
CG12499	12499R	-0.574047	-0.031732	0.259437	-0.764806	0.647814	N
CG12500	12500R	-1.38904	-1.06821	-0.606876	-0.177352	0.791915	N
CG12505	12505R	-0.816813	-0.472532	0.710779	0.131965	-1.83196	N
CG12507	12507R	0.776754	0.226569	1.2929	1.95249	0.29223	N
CG12512	12512R	0.193719	-0.544406	-0.704828	-0.758946	0.204735	N
CG12516	12516R	-0.706543	-1.78205	-0.78413	-0.380357	-0.163303	N
CG12517	12517R	0.583495	0.0796153	0.120789	0.305446	0.982559	N
CG12519	12519Rb	-1.52628	-1.54718	-0.238076	-0.174657	-0.361894	N
CG1252	1252R	-0.57994	0.104817	-0.713283	-1.86139	0.310954	N
CG12522	12522R	0.777337	-0.106526	0.710818	0.922442	0.815539	N
CG12527	12527R	-0.598062	0.0375493	-0.137613	0.303794	-0.341582	N
CG12530	12530(non-cod)	2.23972	1.1473	0.878691	1.29692	-0.564419	N
CG12532	12532R	1.12928	0.819337	-0.0579307	0.445259	1.26792	N
CG12534	12534R	0.177784	-1.34355	-1.3727	-0.842873	-0.918573	N
CG12539	12539R	-0.300025	0.353785	0.565887	-0.362603	-0.478382	N
CG12542	12542R	-1.55124	-1.73177	-0.474483	-0.336743	-0.656504	N
CG12560	12560Ra	0.396465	-0.490217	0.0280947	-0.267134	-1.99646	N
CG12562	12562R	-0.383078	0.765387	-0.487526	-0.0899141	0.964236	N
CG12564	12564R	1.20319	1.79111	0.88784	0.483848	0.642421	N
CG1257	1257R	-0.527754	-0.0656143	0.529538	-0.0171522	1.17646	N
CG12576	12576R	-0.0505226	-0.198741	-0.715353	-1.89672	-0.443176	N
CG1258	1258R	1.57159	0.420473	0.928973	0.558071	0.548391	N
CG12581	12581R	0.625179	0.203753	-0.0126244	-0.0942698	1.25215	N
CG12582	12582R	-0.466529	-0.000634736	0.881697	0.225973	0.201065	N
CG12584	12584R	-1.33722	-2.10043	-0.702029	-0.825528	0.96996	N
CG12586	12586R	-0.183256	0.843212	1.1435	-0.831728	-0.587595	N
CG1259	1259R	2.34539	0.685883	2.04882	1.31648	1.37673	N
CG12602	12602R	0.385088	0.699664	0.306458	0.785438	0.0158246	N
CG12607	12607R	0.971566	1.32179	-0.942245	-1.61746	1.56667	N
CG12611	12611R	-0.301574	0.035714	-0.631943	0.785419	0.284927	N
CG12623	12623R	0.257009	0.227015	-0.360159	0.637594	0.148636	N
CG12630	12630Rb	-0.525319	-0.355681	-1.42291	-0.635395	0.0126277	N
CG12634	12634R	0.977227	-0.85869	0.284722	0.619285	0.246231	N
CG12636	12636R	-0.270701	-0.507817	-0.208415	-1.24533	-0.677266	N
CG12646	12646Rb	-0.435153	-0.394202	-0.348219	-0.644025	-0.20367	N
CG1265	1265R	1.16547	1.47621	-0.692019	-0.19551	1.85037	N
CG12652	12652R	0.416487	-0.951808	0.385717	0.247347	0.289891	N
CG12661	12661R	-0.0745527	-0.884217	-1.3673	-0.500342	0.113299	N
CG12664	12664R	-2.2746	-2.02061	-0.441287	-0.715012	-1.5466	N
CG12665	12665R	-0.508677	-1.36195	-0.763999	-1.41629	0.607678	N
CG12674	12674R	1.67318	2.07227	1.39001	1.81206	1.88469	N
CG12678	12678Ra	-0.343435	-0.107672	-0.729097	-1.38727	-0.962019	N
CG12680	12680R	-0.686317	2.65429	0.247779	0.643814	-0.649819	N
CG12682	12682R	-0.722021	-1.94724	-0.758339	-0.756977	-0.964451	N
CG12689	12689R	0.695403	0.861514	2.47326	1.58114	1.71041	N
CG12690	12690R	1.5292	1.60877	-0.0132691	0.0302774	0.249927	N
CG12691	12691R	-0.934482	-1.03441	-0.568068	-1.11133	-0.081577	N
CG12693	12693R	-0.738299	0.145799	-0.0697253	-1.06734	0.0863255	N
CG12699	12699R	-1.04635	-0.234474	-0.561813	-0.443242	-0.739417	N
CG12700	12700R	0.277601	-0.464003	-0.331212	-0.142654	-1.09749	N
CG12701	12701R	1.63131	0.219356	0.404486	1.51778	0.96627	N
CG12715	12715R	-1.55637	-2.12294	-1.18341	-0.931632	-1.29342	N
CG12716	12716R	-0.323294	-0.558031	-0.630122	-0.167232	0.491905	N
CG12717	12717R	-0.214357	0.198549	0.712703	0.195373	0.574528	N
CG12720	12720R	-0.534453	-1.0011	-0.733375	-0.825603	0.435345	N
CG12721	12721R	-0.148726	-0.583621	-0.413065	0.132131	0.346155	N
CG12723	12723R	-0.173358	0.369224	0.000687233	-0.203373	-0.461225	N
CG12724	12724R	-1.29159	-0.442322	0.134334	0.0970987	0.499587	N
CG12726	12726R	-0.577245	-0.82832	-1.05981	-1.11347	-2.04813	N
CG12728	12728R	0.927218	0.181583	1.04617	0.830734	-0.0928956	N
CG12729	12729R	-0.270672	2.74839	-0.293446	0.780442	-0.812383	N
CG1273	1273R	1.55517	2.4726	0.852954	1.10192	2.02832	N
CG12734	12734R	-0.62998	-1.46676	0.469598	-0.407317	-0.84048	N
CG12736	12736R	-0.633755	1.06314	-1.31444	-0.937804	-2.34428	N
CG12737	12737R	-0.44419	-1.82943	-0.168432	0.480955	1.36731	N
CG1274	1274R	1.09574	0.631908	1.32903	0.829179	0.62136	N
CG12740	12740R	0.600784	0.111831	1.70143	1.01473	-2.65439	N
CG12743	12743R	0.116377	2.59115	0.907021	0.30093	0.0524644	N
CG12749	12749R	-0.39071	-0.583772	-0.33987	0.0928551	0.609981	N
CG12752	12752R	-2.52276	-2.24356	-1.65747	-1.55284	-2.79947	N
CG12753	12753R	0.618582	0.495359	0.423681	0.0464842	0.610415	N
CG12755	12755R	-0.6253	-0.22647	-0.659907	-0.570531	0.761217	N
CG12756	12756R	-1.15466	-1.04063	-0.205358	-0.480398	-0.569054	N
CG12759	12759R	0.454173	0.203821	0.228231	0.368107	1.53519	N
CG12765	12765R	-0.698682	-0.9515	-2.03259	-2.27131	-1.33631	N
CG12766	12766R	0.00544996	0.830704	-0.385376	-0.64921	-1.2878	N
CG12769	12769R	0.301768	0.843455	0.699556	0.306133	0.145991	N
CG12782	12782R	-0.942265	-1.28465	-0.202773	-0.124006	-0.030655	N
CG12783	12783R	0.26105	-0.343113	-0.75127	-0.606685	0.990475	N
CG12785	12785R	1.47848	0.882137	0.344832	0.470496	-1.2536	N
CG12788	12788R	-1.12145	-1.48648	-1.33082	-1.87199	-0.346163	N
CG12789	12789R	-1.69937	-1.20606	-0.472998	-0.278917	0.617758	N
CG12790	12790R	0.893531	-0.910375	0.653187	0.354666	-0.892688	N
CG12796	12796Ra	-0.306574	-0.85885	0.798753	1.83801	0.756321	N
CG12797	12797R	-0.158231	-2.06238	-0.215655	-0.613504	-0.94209	N
CG12799	12799R	0.0611598	-0.368599	1.16326	0.267615	-0.105764	N
CG12802	12802R	0.250156	-0.212881	0.178544	-0.246122	0.680215	N
CG12806	12806R	-0.430284	-0.581932	0.0187303	-0.469055	-0.32582	N
CG12807	12807R	-0.862615	-0.943559	-0.547905	-0.482443	-0.357328	N
CG12812	12812R	-0.330352	-0.192137	0.338032	-0.322411	-0.673002	N
CG12813	12813R	2.2783	2.56043	1.57405	0.914434	1.0302	N
CG12818	12818R	0.228331	0.427632	0.302573	0.00519782	-0.503204	N
CG12819	12819R	1.94625	0.383635	1.10141	0.905094	-0.0324221	N
CG12825	12825R	2.28658	0.614709	0.760421	0.551823	0.875416	N
CG12831	12831R	0.147596	0.24659	1.66967	0.0128991	0.334252	N
CG12832	12832R	-0.0104024	0.420056	1.31033	1.0871	0.29691	N
CG12838	12838R	-0.252252	-1.41197	-1.15847	-0.619044	0.250306	N
CG12839	12839R	-1.06268	-0.454564	0.0403444	-0.904111	-0.176525	N
CG12840	12840R	1.64591	0.839439	0.720878	0.584515	1.84314	N
CG12841	12841R	-0.403072	-0.634469	-0.812388	-0.907809	0.23565	N
CG12847	12847R	-0.522845	0.114217	-0.521491	-0.0220235	0.542865	N
CG12850	12850R	0.150113	0.03451	0.230592	0.891588	-1.5114	N
CG12850	dATF2-C	0.297201	-0.473287	-2.9521	-2.06928	-1.07288	N
CG12857	12857R	-0.421647	0.246651	-1.04155	-0.265076	-0.96659	N
CG12866	12866R	0.454813	0.193522	0.344978	0.206445	0.620873	N
CG12868	12868R	-0.155645	-1.15857	-0.648166	-0.752918	-0.382677	N
CG1287	1287R	-0.192912	-0.576766	-0.54417	-0.234528	0.0746716	N
CG12876	12876R	-0.698234	-0.337517	1.08319	0.230653	-0.856578	N
CG1288	1288R	-0.0957503	0.475928	1.03978	-1.52239	0.883585	N
CG12880	12880R	-0.794927	-1.66141	-0.689497	-1.21141	-0.256508	N
CG12884	12884R	-0.387692	-0.174019	-1.40365	-1.25129	1.05077	N
CG12885	12885R	-0.314295	0.00593924	-0.973031	-1.18155	0.727423	N
CG12892	12892R	-0.167164	-1.47049	-0.589771	0.296457	-1.0616	N
CG12895	12895R	-0.285846	-0.332433	-0.651301	-0.454814	-0.272558	N
CG12896	12896R	-0.697554	-1.228	-0.233328	-0.749167	-1.57872	N
CG12908	12908R	0.377186	0.0164646	0.162669	-0.326373	0.213783	N
CG12909	12909R	-0.29337	0.415431	0.460491	0.0601366	-0.461199	N
CG12911	12911R	-0.197934	0.151644	1.40027	-0.623709	0.801072	N
CG12914	12914R	-1.00722	-1.47142	-0.923698	-0.592755	-0.119372	N
CG12918	12918R	-0.233504	-1.3531	0.41522	-0.0245406	-1.3029	N
CG12920	12920R	-1.21851	-0.529793	0.404636	-0.55468	0.138048	N
CG12921	12921R	0.786481	0.398938	0.931017	-0.588853	0.321992	N
CG12923	12923R	0.170174	0.937831	0.865164	-0.390043	0.545219	N
CG12924	12924R	0.0642005	0.0759508	1.78626	1.01113	-0.598464	N
CG12926	12926R	-0.490939	-0.286607	-0.646525	-0.0118644	0.490385	N
CG12927	12927R	0.411787	1.61051	-0.736019	-0.615126	0.853608	N
CG12928	12928R	0.954054	1.57663	0.559031	1.58366	0.293659	N
CG12934	12934R	-0.407158	-0.3708	-0.83349	-0.669467	2.58222	N
CG12935	12935R	-1.16291	-1.86389	-1.15836	-0.877464	-1.389	N
CG12938	12938R	-0.022987	-0.891804	-0.198838	0.574883	-1.53831	N
CG12941	12941R	-0.879349	0.184089	-1.14854	-1.34065	1.50328	N
CG12942	12942R	-0.335956	-1.11473	0.117119	-0.0420231	-0.968169	N
CG12943	12943R	-0.29867	-0.364992	1.37262	-0.456538	-0.353101	N
CG12946	12946Ra	-0.837306	-0.60192	-1.51899	-1.48439	-0.293616	N
CG12947	12947R	-0.5048	-0.367337	-0.678205	-0.741445	-0.54716	N
CG12948	12948R	-1.07624	-1.44291	-1.12398	-2.16249	-0.603383	N
CG12950	12950R	1.31375	1.64022	2.56901	2.31687	0.586238	N
CG12951	12951R	0.79929	1.74001	1.55605	1.14535	-0.184495	N
CG12952	12952R	-0.181317	-0.406721	0.670833	-1.04122	-1.41566	N
CG12954	12954R	-0.143437	-0.357447	-0.719532	0.885671	0.163117	N
CG12960	12960R	0.596446	0.913772	1.44372	0.509357	0.860844	N
CG12964	12964R	0.308713	0.813427	0.517487	-0.698032	0.793972	N
CG12971	12971R	-0.0806759	-0.647381	0.673414	-0.0900483	0.0896788	N
CG12972	12972Rb	0.886941	0.0547461	1.06585	0.559108	0.471059	N
CG12975	12975R	1.08287	2.72422	2.68878	1.19149	2.44637	N
CG1298	1298R	0.234254	-0.577392	0.44597	0.974	-1.89991	N
CG12984	12984R	-0.906557	0.964671	1.20224	-0.351933	0.204983	N
CG12985	12985R	-0.118219	0.987334	0.93086	0.0822889	-1.50876	N
CG1299	1299R	0.81589	-0.462394	0.351835	1.63764	-1.36254	N
CG12992	12992Ra	0.812883	0.486003	-1.26983	0.200093	-0.12181	N
CG12993	12993Ra	0.135991	-0.42805	-0.644869	0.436518	-1.55209	N
CG12995	12995R	-0.456106	-0.592543	-1.18668	-0.0468038	-0.405834	N
CG13001	13001R	0.224137	2.41971	-0.304545	-0.692709	1.13467	N
CG13002	13002R	-0.669079	-0.202917	0.250739	-1.23025	0.461324	N
CG13004	13004R	0.827013	0.688514	-0.0814045	-0.541707	1.15036	N
CG13005	13005R	0.0977151	0.386714	0.320714	0.152957	-0.392051	N
CG13008	13008R	-0.21858	0.782466	-0.0262858	0.287681	-0.245462	N
CG13010	13010R	-0.90066	-0.243758	-0.274596	-1.02319	-0.118697	N
CG13014	13014R	0.566202	0.787375	0.410845	1.45434	0.382173	N
CG13016	13016R	0.566909	0.139731	0.607611	0.12683	0.641692	N
CG13024	13024R	1.34161	-0.920449	-1.85421	-1.53828	0.844809	N
CG13025	13025R	0.877934	0.118286	1.2283	0.71521	0.190632	N
CG13026	13026R	1.02204	1.31586	0.743488	0.777627	1.87067	N
CG13029	13029R	-0.341186	0.149715	-0.821578	-0.400161	-0.68901	N
CG1303	1303R	-0.46816	0.340912	0.275582	-1.10472	-0.311706	N
CG13030	13030R	-0.76593	-0.975872	-1.02321	-1.37067	-0.491303	N
CG13037	13037R	0.796817	0.0279759	0.0548604	0.459877	-0.497139	N
CG13039	13039R	-0.620819	-1.19046	0.105083	0.0280339	-1.55021	N
CG13048	13048Ra	-0.517685	-1.92698	-1.12729	0.487754	-0.751459	N
CG13057	13057R	-0.18667	-1.16616	-1.32964	0.665129	0.131734	N
CG13060	13060Rb	-0.348708	-1.51747	-0.478112	0.353496	-0.631343	N
CG13063	13063R	0.109187	-0.157888	0.115544	1.30804	-0.490002	N
CG13072	13072R	0.596455	0.851385	1.40406	1.55801	-0.922072	N
CG13075	13075R	-0.0350068	-0.447786	-0.441349	-0.282922	0.344473	N
CG13077	13077R	0.682736	-1.10624	-0.390912	0.652954	-0.894549	N
CG13078	13078R	-0.582144	-1.23225	-0.390364	-1.33906	-1.03853	N
CG13079	13079Ra	-0.0203686	-1.85139	-0.0988253	-0.87056	-1.06123	N
CG1308	1308R	-0.733109	-1.02607	-1.46607	-1.04183	-0.174671	N
CG13083	13083R	-0.651269	-0.862492	-0.375187	-0.155087	0.306514	N
CG13088	13088R	1.11362	0.35752	0.815485	0.499408	0.578577	N
CG1309	1309R	-0.514598	0.332349	-0.339897	-0.266544	-0.296015	N
CG13090	13090R	-0.216808	-0.776272	-0.516902	0.123922	-0.157298	N
CG13096	13096R	-1.52184	-2.83251	-1.73845	-1.73003	-2.52774	N
CG13097	13097R	2.26795	1.99515	1.18932	0.258694	2.70982	N
CG13098	13098R	-1.34871	-1.33653	-1.12276	-0.949794	-0.532121	N
CG13102	13102R	0.169946	0.336892	0.573529	-0.0723761	1.16616	N
CG1311	1311R	0.0612954	-0.35042	-0.219928	-1.15143	-1.24462	N
CG13111	13111R	-0.467116	-0.218607	0.653277	-0.341914	0.732472	N
CG13116	13116R	-0.61934	-0.987787	-1.49624	-0.374971	-0.647367	N
CG13120	13120R	0.119516	-0.101312	0.874013	0.153751	-1.14168	N
CG13123	13123R	0.399764	-0.44164	1.56851	1.83972	-0.490262	N
CG13126	13126R	0.17254	0.295291	2.08834	2.04166	-1.91551	N
CG13139	13139R	0.668935	-0.109527	-0.327517	1.27272	0.632105	N
CG1314	1314R	0.354855	0.849179	0.529974	-0.466235	-1.67506	N
CG13140	13140R	-1.1759	-0.610434	-0.511751	-0.449231	-1.69539	N
CG13143	13143R	1.30344	0.605031	1.61709	-0.0143839	-1.8634	N
CG13148	13148R	0.445976	-0.0973979	0.13147	0.239172	0.130429	N
CG13151	13151R	-0.0304733	0.96394	0.329296	1.48504	1.19625	N
CG13154	13154R	-0.397636	0.987609	0.461952	0.856797	0.586562	N
CG13155	13155R	-0.833414	-1.43665	-0.532613	-0.853675	-0.56736	N
CG13158	13158R	2.95008	1.96789	2.14467	1.76827	2.19374	N
CG1316	1316R	-0.121271	-0.497923	-0.184912	-0.483819	-0.591052	N
CG13160	13160R	-0.427489	-1.20675	-0.21574	-2.0329	-1.49276	N
CG13163	13163R	-1.24283	-1.61997	-1.11921	-2.27448	-2.54534	N
CG13164	13164R	0.169692	0.433543	-0.159013	-0.366718	-0.992458	N
CG13167	13167R	1.58308	1.85392	1.09384	0.0723048	1.47673	N
CG13168	13168R	-0.740057	-0.316185	0.00114511	-0.891601	0.163425	N
CG1317	1317R	-1.04556	-1.98868	-0.76222	-0.933166	-2.71003	N
CG13184	13184R	-0.143426	-1.0114	-1.34833	-1.5744	-0.621267	N
CG13186	13186R	-0.0407594	1.29797	0.331307	-1.09228	-1.18442	N
CG13189	13189R	-0.361963	-0.400412	-0.483328	-0.0731252	-0.041758	N
CG1319	1319R	-0.356914	-0.816039	-0.115258	-0.221303	-0.988759	N
CG13190	13190R	0.153598	0.0255822	-0.975389	-0.103835	0.707662	N
CG13197	13197R	0.0767461	0.771275	-0.384352	-0.285113	0.214725	N
CG1320	1320R	-0.74276	-0.930308	-1.77844	-1.66899	-1.58674	N
CG13203	13203Ra	0.160963	0.697856	-0.976792	-0.527347	-0.749003	N
CG13204	13204R	-0.485811	-0.251033	-0.905949	-0.614205	-2.09493	N
CG13208	13208R	1.03205	1.64524	-0.428916	-0.246984	0.675717	N
CG1321	1321R	-0.479155	-0.63557	0.362043	0.311076	-0.213367	N
CG13210	13210R	0.00709284	-0.176344	-0.08158	0.0248911	-0.8519	N
CG13214	13214R	-0.00376556	-0.134822	-0.611223	-0.541751	0.00998262	N
CG13216	13216R	-0.554813	-0.484116	-0.0743605	0.0917406	-0.159724	N
CG13219	13219R	-0.219574	-0.161135	0.765757	0.758645	-0.325978	N
CG1322	1322R	-0.197618	-1.04569	0.00677187	0.568005	-0.502152	N
CG13220	13220R	-0.0525613	0.397433	-1.20415	-0.557582	0.494444	N
CG13222	13222R	-0.048006	1.66929	0.692001	0.58146	0.621121	N
CG13224	13224R	-0.717122	-1.41432	-0.491675	-0.415478	-1.19727	N
CG13229	13229R	-0.0658026	0.102693	-0.795453	0.154276	0.438389	N
CG1324	1324R	-0.574295	-0.450168	-0.0838092	-0.675957	-0.263587	N
CG13243	13243R	1.7761	-0.406905	0.258442	0.705987	1.01384	N
CG13247	13247R	-1.04088	-0.69499	-0.130124	-0.690452	-0.20128	N
CG13258	13258R	-0.81539	-0.534729	-1.87436	-1.16759	-1.74391	N
CG13260	13260R	0.175199	1.0974	0.296118	0.57028	1.42643	N
CG13271	13271R	-0.793924	-0.016846	-0.930781	0.202349	-0.192269	N
CG13279	13279R	-0.82604	2.38261	-0.693297	-1.12955	-2.04949	N
CG13280	13280R	-0.0792544	-0.147512	-0.173501	0.0938382	-0.472734	N
CG13282	13282R	0.95511	-0.586879	-0.742497	2.3519	0.278886	N
CG13283	13283R	0.413816	0.21604	0.680129	-1.35431	1.11498	N
CG13284	13284R	-0.333877	-1.01809	-1.01995	0.0823103	-0.914956	N
CG13289	13289R	-1.01	-1.32682	-0.384083	-0.735255	-0.709965	N
CG13295	13295R	0.496513	2.60961	0.495319	-0.90369	-0.165341	N
CG13297	13297R	0.116623	2.91891	0.462797	-0.12474	0.0703377	N
CG1330	1330R	-0.208157	-0.764655	0.0784993	-1.08105	0.0517887	N
CG13309	13309R	-0.355196	-0.790794	0.590661	0.348495	-0.143963	N
CG1331	1331R	2.74682	-1.15084	0.618877	-0.72212	2.86315	N
CG13314	13314R	0.350041	-0.807005	-0.251017	0.309232	-0.563781	N
CG13318	13318R	0.204672	-0.434094	1.09992	1.81084	0.233173	N
CG13319	13319R	0.370234	0.0313165	0.423101	-0.895851	-0.00690387	N
CG13320	13320R	1.05847	0.41482	0.378595	1.16532	0.0898018	N
CG13322	13322R	0.357448	0.837283	1.84492	0.453989	1.14997	N
CG13325	13325R	0.221704	0.111294	0.318113	-0.408782	-0.659724	N
CG13330	13330R	0.952714	-0.34128	0.296042	-1.38442	0.333982	N
CG13333	13333R	0.603698	0.124117	0.418417	-0.103283	-0.22602	N
CG13334	13334R	-0.811497	-0.924579	1.72284	0.867313	-0.972166	N
CG13337	13337R	0.259096	0.720494	1.59126	0.757691	-0.322374	N
CG13338	13338R	0.198873	1.28694	1.65557	0.854052	0.507848	N
CG13339	13339R	1.63678	1.66468	1.58164	0.133744	0.0191043	N
CG13343	13343R	0.100142	0.2328	0.00827101	0.465705	1.74866	N
CG13344	13344R	-0.363787	-0.536043	-1.52729	0.159757	0.337382	N
CG13345	13345R	0.48594	1.094	0.944323	0.557927	0.735607	N
CG13348	13348R	0.144248	-0.584553	-0.474818	-0.262511	-0.319949	N
CG13359	13359R	-1.10469	-1.49755	-0.81975	-2.13933	-1.12712	N
CG13369	13369R	-0.0309557	1.4711	-0.616062	-0.0563195	0.186845	N
CG13372	13372R	-0.36971	0.140285	1.48956	0.125865	0.855529	N
CG13373	13373Rb	1.35007	1.39019	-0.586996	0.720016	-0.228325	N
CG13374	13374R	0.749853	-1.34097	-0.044349	-0.762056	-0.592596	N
CG13377	13377R	-0.798129	-0.656647	-0.472818	-0.992484	-0.439166	N
CG13379	13379R	-0.0379382	-0.467361	0.417826	0.00509865	-0.992155	N
CG1338	1338R	-0.240587	-0.717842	0.853318	1.21305	-0.0257179	N
CG13383	13383R	0.299947	0.750857	-2.32123	-2.79197	0.574833	N
CG13384	13384R	-0.341703	0.745047	1.18666	1.468	0.367762	N
CG13387	13387R	-0.0157985	-0.419531	-1.47776	-1.44594	1.75224	N
CG13391	13391R	1.43489	1.654	1.34191	1.28234	2.56691	N
CG13394	13394R	-0.464422	0.108728	0.207424	-0.0768975	-0.925236	N
CG13397	13397R	-0.346737	-0.43407	-0.372542	0.670656	0.827047	N
CG13398	13398R	-0.585299	-1.26232	0.807534	-0.59011	-2.03018	N
CG13399	13399R	0.375336	0.300543	0.666834	0.988172	0.120294	N
CG13400	13400R	0.0236322	-0.237632	-0.655685	-0.339708	-0.00816181	N
CG13404	13404R	0.758976	2.39697	0.787767	-0.152753	0.543759	N
CG13407	13407R	0.114585	0.0948456	0.00466508	-0.334716	0.0906051	N
CG13410	13410R	-0.900417	0.160704	-0.34359	-1.47332	-0.346338	N
CG1342	1342R	0.245683	-0.563261	-0.330166	-0.833862	-1.41686	N
CG13422	13422R	0.336759	-0.06884	-0.110547	0.0345771	-1.12939	N
CG13423	13423R	-0.351893	0.473484	-0.931447	-2.00891	0.54143	N
CG13424	13424R	-0.70486	-0.32518	0.323092	0.142332	0.867644	N
CG13425	13425R	-1.99272	-2.0901	-0.804868	-0.744417	-2.22201	N
CG1343	1343R	-0.955324	-2.57283	-0.764729	-1.48275	-1.2214	N
CG13434	13434R	-0.0920015	0.749864	-0.942769	-1.23018	0.560681	N
CG13436	13436R	-0.099654	-0.763958	-1.73727	-0.241513	-0.093561	N
CG13439	13439R	-0.202518	-0.375304	-1.42159	-0.669422	0.267367	N
CG13448	13448R	-0.221197	-1.67371	1.22347	1.57688	-0.266321	N
CG13457	13457R	1.98475	1.20357	1.74539	1.90364	0.407846	N
CG13463	13463R	0.232971	-0.312935	-1.46387	-0.0169662	-0.443458	N
CG13470	13470R	-0.487229	-0.795577	-1.05849	-2.67744	-0.673538	N
CG13472	13472R	-0.0956626	-0.293717	-1.20313	-2.43883	-0.21422	N
CG13475	13475R	-0.167134	0.452598	-1.90111	-1.64247	0.783292	N
CG13480	13480R	0.642521	0.732489	0.236516	0.811962	1.53584	N
CG13503	13503R	-0.454424	-1.77511	-0.746146	-1.09866	-0.458017	N
CG13506	13506R	-0.520386	-0.964567	0.283762	-0.458539	0.200555	N
CG13510	13510R	0.115306	-0.40282	1.10227	0.308085	-0.824399	N
CG13531	13531R	0.772783	0.700816	0.420978	0.641507	0.868454	N
CG13532	13532R	-0.295264	-0.353624	-0.520087	-0.404557	-0.934605	N
CG13533	13533R	-0.250155	1.25487	1.34941	1.12729	0.718049	N
CG13538	13538R	-1.55736	-1.59659	-1.66365	-2.65567	-2.51537	N
CG13549	13549R	-1.58836	-2.40627	-1.21095	-0.0634711	-1.82001	N
CG13569	13569R	0.0428804	-0.942507	0.0818698	-0.306031	-0.838763	N
CG13570	13570R	-0.400068	-0.246004	0.181583	-0.486893	-0.788059	N
CG13579	13579R	0.625875	0.408729	1.1249	0.48488	2.41459	N
CG1358	1358R	1.10783	-0.224392	-0.167582	-0.0724355	0.1813	N
CG13595	13595R	-0.419673	-1.0794	0.576038	-0.473995	-1.47947	N
CG13597	13597R	0.665426	0.574362	0.54861	-0.221356	0.843519	N
CG13599	13599R	0.822622	0.276648	2.14138	0.840305	-1.49672	N
CG13603	13603R	-0.563579	0.990222	-0.0369582	0.298052	-1.10351	N
CG13604	13604R	-0.42667	-1.17856	-0.619076	-1.14854	-1.2616	N
CG13613	13613R	-0.821483	-1.64251	-0.534917	-1.14484	-0.285499	N
CG13616	13616R	-0.410161	-1.15759	1.53683	-0.143107	-0.265977	N
CG13617	13617R	-0.847436	-0.756844	0.593113	0.572609	1.03467	N
CG13625	13625R	0.716844	-0.249871	-0.946615	0.857285	-1.1781	N
CG13626	13626R	0.00288617	1.48671	0.0448272	-0.389918	-0.43841	N
CG13627	13627R	-0.543512	-1.02481	0.280586	0.136699	-0.228116	N
CG13632	13632R	0.453908	1.39668	-0.00572418	0.364933	0.501831	N
CG13638	13638R	-0.0323753	2.11398	-1.32238	-0.973966	0.611376	N
CG13641	13641R	-0.430181	-0.666593	-0.656465	0.545929	0.102144	N
CG13648	13648R	1.54696	1.58592	0.905021	2.13882	-0.797129	N
CG13650	13650R	-1.25978	-0.842556	-0.841537	-0.81726	-1.08705	N
CG13651	13651R	-0.613102	-0.0358639	1.09577	0.80145	0.333405	N
CG13653	13653Ra	-0.435354	-0.663076	0.226277	0.0992122	-0.795055	N
CG13658	13658R	-0.312209	-1.22472	-0.826672	-0.798526	-0.716535	N
CG13661	13661R	0.45399	-0.324577	0.749551	1.41819	-1.27474	N
CG13663	13663R	-0.922301	-0.103637	-0.855336	-0.910545	0.300622	N
CG13667	13667R	-0.356061	-0.584517	-0.414334	0.30621	0.434521	N
CG13670	13670R	1.15108	0.487375	0.345269	1.57416	0.670617	N
CG13671	13671R	-0.0387676	-0.149496	-1.00315	-0.74826	-1.87673	N
CG13674	13674R	1.28667	1.12138	2.2404	1.59863	0.393658	N
CG13676	13676R	0.996235	0.442038	0.360223	1.43716	-0.509618	N
CG13681	13681R	-0.938692	-0.452359	-0.144684	0.139924	-0.22559	N
CG13687	PTTH#4	-0.00224393	-2.7483	-0.991154	0.0768485	-1.22139	N
CG13688	13688R	-0.385506	-1.06426	0.0519375	-1.12039	-2.00449	N
CG13690	13690R	0.904465	-1.16391	-0.110125	-0.56037	-1.14247	N
CG13692	13692R	-0.597439	-0.701341	0.285444	-0.383972	1.81843	N
CG13695	13695R	2.12334	2.55344	0.419887	0.357078	-0.33286	N
CG13698	13698R	1.14468	1.25553	-0.352694	0.192396	0.26861	N
CG13704	13704R	-0.205562	-0.879895	-1.1649	-0.418518	-1.2701	N
CG1371	1371R	0.631847	1.14538	1.45455	0.468609	0.811152	N
CG1372	1372R	-1.05924	-0.440799	0.837853	-0.9239	-0.298788	N
CG13722	13722R	0.526061	0.0510296	-0.28214	-0.488859	0.857766	N
CG13733	13733R	-0.203977	-1.40195	-0.027526	-0.186951	-1.60626	N
CG1374	1374R	-0.553899	-0.11425	0.192226	0.285958	0.188911	N
CG13742	13742R	-0.953091	-1.38911	-1.13893	-1.16183	0.145045	N
CG13745	13745R	-0.219872	0.306608	0.492939	-0.0502943	0.435534	N
CG13746	13746R	0.599755	-0.432093	-0.416119	0.612182	-0.303378	N
CG13747	13747R	-0.784932	-1.5625	-0.0146408	-0.490676	-0.55307	N
CG1375	1375R	-0.598298	0.00673778	0.203489	0.715277	0.240922	N
CG13758	13758R	0.0351902	-0.830865	-0.195905	0.0467858	-0.0326255	N
CG13759	13759R	0.620972	-0.522818	0.737991	0.314506	0.736303	N
CG13760	13760R	-0.85371	-1.01119	-0.38813	-0.717569	-1.70811	N
CG13761	13761R	-0.311719	0.366848	-0.688886	-0.163795	0.305881	N
CG13762	13762R	-0.234531	-0.42852	-0.362831	-0.51636	-1.11636	N
CG13766	13766R	-1.89756	1.19591	-0.807604	-1.75482	-2.06551	N
CG13773	13773R	0.998834	0.493578	0.776872	0.529934	-0.0694232	N
CG13777	13777R	-0.0288977	0.59917	-0.346518	-1.01818	0.292989	N
CG13778	13778R	-1.04231	1.99384	-1.00737	-0.383177	-0.801464	N
CG1378	1378R	-1.35309	-0.992449	-1.88895	-2.00942	-1.77566	N
CG13780	13780R	-0.119484	0.43629	-0.250717	0.551635	0.485278	N
CG13781	13781R	0.667232	0.552984	-0.0371508	0.0602594	1.14689	N
CG13793	13793Ra	-0.708502	-0.94611	0.0832699	-0.77131	-1.93379	N
CG13795	13795R	0.560868	1.14268	0.382919	0.382635	0.290707	N
CG1380	1380R	-0.548239	0.197527	0.455139	0.0430619	-1.2345	N
CG13803	13803R	-2.55431	-2.32044	-2.16188	-2.08948	-1.95207	N
CG13804	13804R	-1.07628	-0.871361	-0.407002	-0.0123019	-0.354462	N
CG13806	13806R	0.848167	1.17256	0.67524	0.366723	-0.468242	N
CG13807	13807R	1.54	0.0910697	-0.625071	-0.511184	0.499046	N
CG13811	13811R	0.138925	-0.804348	-2.2222	0.0568701	-1.23418	N
CG13822	13822R	-0.207235	-0.0527527	-0.328249	0.180819	-1.36705	N
CG13827	13827R	-1.14972	-0.52873	0.0215002	-0.69198	-0.54	N
CG13830	13830R	1.70285	1.62834	-1.29204	1.08644	-0.390362	N
CG13831	13831R	-0.385326	-1.5993	-0.333828	0.19334	-0.487182	N
CG13835	13835R	1.05748	1.90503	1.01853	0.225727	-0.129278	N
CG13842	13842R	-0.186697	0.698749	0.927778	0.718721	-0.309041	N
CG13843	13843R	-0.401908	0.640261	0.870627	0.26854	-1.48708	N
CG13847	13847R	0.330035	-0.818251	0.0263073	0.346304	0.7153	N
CG13848	13848R	0.0964728	-0.975865	-0.807061	0.510835	-0.897241	N
CG13849	13849R	1.84333	2.43014	1.52009	1.86049	1.05017	N
CG13850	13850R	-1.73831	-1.18081	-0.808467	-0.52241	0.281396	N
CG13852	13852Rb	-1.45201	-1.20018	-0.638806	-0.304069	0.203266	N
CG13853	13853R	-0.0909406	0.457042	1.24472	0.76057	-0.0708802	N
CG13854	13854R	1.241	2.48002	1.54822	1.77299	0.557894	N
CG13855	13855Rb	0.35108	1.38408	0.0934337	-0.200248	1.11301	N
CG13856	13856R	-0.300236	0.409405	-0.520558	-1.58985	-0.184241	N
CG13857	13857R	-0.869852	-0.0235168	0.462883	-0.897894	-0.16749	N
CG13859	13859R	1.07579	2.39058	0.457722	0.208607	0.734732	N
CG13860	13860R	-0.477625	1.22022	-1.26292	-1.68383	1.2528	N
CG13865	13865R	-0.48277	-0.385919	0.261438	-0.101976	0.0327064	N
CG13868	13868R	-0.546805	-1.37758	-0.496703	-1.14491	-0.128665	N
CG13871	13871R	-0.959797	-1.69946	0.0114175	-0.703491	-0.805931	N
CG13876	13876R	-1.67464	-1.52629	-1.00508	-0.774039	-0.127843	N
CG13879	13879R	-1.15152	-1.1668	-0.35521	-0.393953	0.591688	N
CG1388	1388R	0.446599	1.04375	-0.796283	-0.338147	0.612276	N
CG13886	13886R	-0.17877	-0.262571	0.071222	-0.6951	0.74262	N
CG13888	13888R	0.121559	-0.926163	0.203896	-0.704466	-0.958671	N
CG13892	13892R	-1.07608	-1.26039	-0.22166	-0.720602	-1.4388	N
CG13893	13893R	0.20948	0.466546	0.0816058	-0.0323588	1.04053	N
CG13894	13894R	-0.438899	0.252534	0.336729	-0.249045	-0.473102	N
CG13896	13896R	-1.00109	-1.50043	-0.0759753	-0.650693	0.25035	N
CG13897	13897R	-0.0809043	0.256153	-1.46098	0.309427	0.63834	N
CG13898	13898R	-1.00903	-1.74465	-0.378764	-0.729776	-2.30935	N
CG13901	13901R	-1.12817	-1.91137	-0.0464981	-1.124	0.300421	N
CG13904	13904R	0.166677	-0.029128	0.453267	-0.752065	-0.526873	N
CG13907	13907R	0.192998	-0.682565	2.01356	0.994238	0.748516	N
CG13912	13912R	-1.25363	-1.36212	0.887326	-0.00785304	-0.395278	N
CG13913	13913R	-0.679238	-1.1549	0.235177	-0.236174	-2.39263	N
CG13916	13916R	-0.24052	-0.904416	0.195895	0.858764	0.214909	N
CG13919	13919R	-0.951937	-1.59017	-1.07316	-0.339863	-0.907933	N
CG13921	13921R	1.58371	2.11479	1.31155	1.96528	1.91674	N
CG13922	13922R	-0.246902	0.0961214	-0.725779	-0.827711	-0.762413	N
CG13926	13926R	0.437492	0.449921	-0.502449	-1.08325	-0.933458	N
CG13927	13927R	-0.848675	-1.00421	-1.62018	-0.565353	-0.309476	N
CG13930	13930R	-1.2147	-1.1906	-0.281727	-0.338062	-0.581332	N
CG13931	13931R	0.265735	0.439125	0.122745	0.233826	-0.516509	N
CG13934	13934R	1.20644	1.52145	0.950729	0.578799	0.476727	N
CG13935	13935R	-1.18222	-1.69165	0.540327	0.0213131	-0.20166	N
CG13941	13941R	0.462852	0.628833	0.283683	-0.158822	1.29577	N
CG13942	13942R	-1.05658	-1.98929	-0.460219	-0.697921	0.198456	N
CG13948	13948R	-0.151628	0.47535	-0.40138	-0.304832	0.0594578	N
CG1395	1395R	2.08509	2.24191	0.585934	-0.116469	2.11027	N
CG13954	13954R	0.408392	0.0711653	0.00941159	0.438504	-0.162174	N
CG13956	13956R	-0.218186	-0.0746779	0.0177795	0.229869	-1.44862	N
CG13957	13957R	-0.875157	-1.41576	0.976627	-0.408294	-0.419709	N
CG13958	13958R	-0.150532	-1.47011	-0.0054331	-1.35221	-0.564929	N
CG13964	13964R	-0.543639	-0.399811	0.202253	0.946279	-0.000639745	N
CG13977	13977R	-0.415543	0.56994	-0.596386	-0.778236	0.585337	N
CG1399	1399R	-1.40938	-0.232645	-0.327862	-0.0252988	-0.0329887	N
CG13990	13990R	0.138044	-1.04421	-0.000819653	0.0252566	0.0626849	N
CG13992	13992R	-0.575677	-0.544846	-0.245809	-0.440493	-1.12643	N
CG13994	13994R	0.0498744	-0.079665	-0.831487	0.215745	1.32398	N
CG13995	13995R	0.699829	-1.58752	-0.320731	-0.114518	-0.648603	N
CG13999	13999R	-0.510915	-0.386089	0.692064	-0.0208739	-0.530022	N
CG14001	14001R	0.190001	-0.446468	-0.186509	-0.64564	-1.35791	N
CG14005	14005R	-0.840064	-0.664174	-0.675616	0.19927	-0.208618	N
CG14006	14006R	0.567436	-0.422404	0.462426	-0.9608	-0.0280992	N
CG1401	1401R	-1.17823	-1.81052	-0.365516	-0.220653	-1.61114	N
CG14021	14021R	-0.617864	0.111557	0.191491	-1.63139	-2.69813	N
CG14025	14025R	0.214365	-0.405144	-0.304347	0.439379	1.48997	N
CG14026	14026R	-1.81716	-1.61236	-0.892518	-1.84033	-2.79732	N
CG14027	14027R	-1.04449	-0.617453	-1.10234	-0.0551007	-0.681733	N
CG1403	1403R	-0.215852	-0.541508	-0.032632	-0.544537	1.00131	N
CG14030	14030R	0.926444	0.467424	-0.414904	-1.28983	0.845754	N
CG14032	14032R	-0.563401	-0.436302	-0.0573511	-0.417665	0.192218	N
CG14035	14035R	1.38566	1.20939	1.09206	0.356707	1.58989	N
CG14039	14039R	-0.525032	1.21718	0.328864	1.13188	-1.04639	N
CG1404	1404R	1.02836	1.97057	1.12754	-0.522528	-1.40395	N
CG14040	14040R	0.460292	0.63551	-0.543307	0.66872	0.166667	N
CG14041	14041R	-0.616815	0.0511938	0.241703	-0.253304	-0.189343	N
CG14045	14045R	-1.66391	-1.18766	-1.90581	-0.882194	0.11702	N
CG14048	14048R	0.0165069	-1.59805	-1.10106	1.72149	0.470337	N
CG1405	1405R	0.0589353	0.310843	0.987665	1.78786	0.770081	N
CG14050	14050R	-1.60124	-1.06639	0.0208072	-0.960411	0.123939	N
CG1406	1406R	-1.02462	0.272391	0.327408	0.385755	0.315131	N
CG14062	14062R	0.089151	-0.348699	0.436009	-0.200148	0.104077	N
CG14064	14064R	-0.565775	-2.22353	-1.0639	-0.958236	-0.246311	N
CG14070	14070R	1.2085	1.44291	0.219212	2.02635	0.594772	N
CG14072	14072R	2.52054	-0.0729164	1.52945	1.24565	-1.07983	N
CG14074	14074R	0.284313	-0.0108477	0.101041	-0.0219894	0.320561	N
CG14077	14077R	-0.341782	-0.0399218	-0.16651	0.246016	0.200592	N
CG1408	1408R	-1.86488	-0.201766	0.436282	-0.637889	-1.8016	N
CG14082	14082R	0.204769	0.928759	1.11743	1.00263	0.992573	N
CG14085	14085R	-0.113095	-1.0373	1.92163	2.05767	-1.40635	N
CG14086	14086R	-0.262518	0.0954138	0.654723	-0.313864	0.518376	N
CG14087	14087Ra	0.214263	-0.907523	0.821884	0.717067	-1.1331	N
CG1410	1410R	1.44276	1.07005	0.16852	1.05869	-0.0506784	N
CG14100	14100R	0.679199	-0.461005	0.931605	0.453205	-1.14037	N
CG14102	14102R	-0.125442	-0.646856	0.510374	0.715379	-0.640611	N
CG14107	14107R	0.276118	-1.08714	-0.309209	0.535489	-0.872722	N
CG14109	14109R	-0.635935	-0.790783	0.352739	-0.2871	-0.414826	N
CG1411	1411R	-0.884163	-0.725113	-1.17313	-0.516143	-0.219294	N
CG14110	14110R	-0.27334	-0.0363498	0.226548	0.562553	0.00381243	N
CG14121	14121R	-0.965916	-1.03594	0.866124	0.353948	0.0697763	N
CG14122	14122R	-0.344052	-0.677508	0.617978	-1.07612	-0.219031	N
CG14127	14127R	0.149675	0.360801	1.98914	-0.102249	1.00808	N
CG14131	14131R	0.20585	-0.26779	2.25532	0.883308	-1.38438	N
CG14133	14133R	0.940086	1.66982	2.89749	1.20664	0.262241	N
CG14145	14145R	-0.179639	0.299002	-0.0416071	-1.15388	-0.132698	N
CG14147	14147R	-0.78698	-0.0635054	-0.617761	0.106699	-2.06954	N
CG14149	14149R	-0.166148	0.0310458	-0.653558	-0.146238	0.238419	N
CG14153	14153R	-0.508953	-0.228465	-0.479186	0.105303	-0.589106	N
CG14154	14154R	0.206439	0.222768	0.0955032	-0.409671	0.523283	N
CG14156	14156R	-1.10557	-1.22799	-1.46679	-2.4092	0.0170777	N
CG1416	1416R	1.17878	0.93663	1.27757	0.39205	1.76411	N
CG14160	14160R	-1.0792	-0.712248	-0.359769	-2.74466	-1.36883	N
CG14164	14164R	1.58647	2.07325	0.35981	0.433836	0.614937	N
CG14168	14168R	0.426416	1.33184	1.14568	1.08887	0.769851	N
CG14174	14174R	-0.369951	-0.888557	1.30658	-0.766266	-0.0652188	N
CG1418	1418R	0.266115	0.46854	0.186491	0.727683	1.10373	N
CG14181	14181R	-0.0259911	-0.73158	0.509719	-0.617337	-1.44127	N
CG14183	14183R	-0.227281	-0.256399	-0.0834248	0.558885	-0.362812	N
CG14186	14186R	-0.521284	-0.310532	0.290927	0.10238	0.577925	N
CG14190	14190R	0.966997	0.709215	0.0986514	0.506017	-1.17649	N
CG14193	14193Rb	0.44795	1.46459	0.475616	-0.197846	-0.575123	N
CG14194	14194R	0.245719	1.2632	0.475997	0.630792	0.146627	N
CG14196	14196R	-0.781024	-1.02308	0.689715	-1.17866	-1.55319	N
CG14198	14198R	-1.26267	-1.4952	-0.419078	-0.178395	-1.1072	N
CG1420	1420R	-0.738058	-1.5587	-1.23569	-0.318901	1.31818	N
CG14200	14200Rb	0.937886	2.02576	1.54498	1.33658	1.20513	N
CG14204	14204R	0.435143	-0.453037	0.58632	-0.253046	-0.286608	N
CG14209	14209R	-0.469075	-0.480382	-0.620978	-0.930585	0.442133	N
CG1421	1421R	0.190113	1.2104	-1.90518	-1.94807	0.568019	N
CG14211	14211R	1.18199	0.936895	0.213032	1.3026	-0.493912	N
CG14212	14212R	1.20121	0.503212	0.585954	-0.125577	1.38819	N
CG14215	14215R	0.896683	0.988547	1.56329	0.910002	0.54906	N
CG14217	14217R	-1.02736	0.779678	-0.547338	0.450535	1.15819	N
CG14218	14218R	0.700647	-0.172182	0.368443	-0.153111	0.412621	N
CG14219	14219R	1.28323	2.53162	2.113	1.0377	0.726384	N
[truncated: 4,930 more rows]
