# Supplementary material for: Identification of Genes Required for Neural-Specific Glycosylation Using Functional Genomics
Source: PLoS Genet. 2010 Dec 23;6(12):e1001254. doi: 10.1371/journal.pgen.1001254 (PMC3009669; doi:10.1371/journal.pgen.1001254)
Supplement: Table S6 — Primer Sequences for transgenic fly. (0.03 MB XLS) [file pgen.1001254.s011.xls]

## Sheet: Supplementary Table5
Table S6. Primer Sequences for transgenic fly
CG No.	line ID	purpose	primer 1 sequence	primer 2 sequence
CG10036	10036G	2 nd target dsRNA	ATCCGATCGCCGCAGTTCGTT	CCCGCTCCGCCGCCAAGATCG
CG10084	10084G		AAGGAGCAGCAGAAGAAGGAA	ACTTCTCAACAGGGGCGGCCA
CG10279	10279G		GAAAGATCGTCTCACAGATCC	TGTTGGACTTGCCCGAGCGGA
CG10512	10512G		GAAAGATCGAGATCCAGCGCA	ATCTTCAGTATTTCCGCCAGG
CG10600	10600G		GCCAAGGAACCTTTCGATATG	ATTGTGTTAAAGTCCTGGGCG
CG10977	10977G		ATTTGACCAGGCAGGAGCTAG	GCTGAACAAATCGAACCACCC
CG1129	1129G		AGGATGGCGTGTGCATTAAGC	ACAAAAACGTTCAACTAACGC
CG11661	11661G		CTATCCATGTGGTGGCCAACA	GGGCGCTACCTTCAATGGGTC
CG11856	11856G		CGATTGGAAAGAGCGCGGCTT	AGTTATTTCTGCTCAGCGAAC
CG11892	11892G		GCCAAAATGCATGCCACTTCG	GTGGATCGGTACTGCAGTTTT
CG11940	11940G		CGCCGCCCGCTTTAGATGGTT	CGCGTAGGTCTGATAGGCCGA
CG11984	11984G		GGTGGTCTGCCCCGTATGTGC	GGAAAGCTGCGATAACAGTTC
CG1291	1291G		CAATCGCTACGAGCGCAAGAA	ACTTTTGCTGCACCCGTTTGT
CG12910	12910G		TGGTGGAGTTCGTGGAGATGT	CACAATGGCCCTGGCATTCAC
CG13144	13144G		ACACGCGATCTGAGGACGCAC	CTAGGCCTCCTCATCCAGCCA
CG1318	1318G		CGTTGAGCCACCGTGTGGCCA	GGGAGCACCAGTTGTTTCCAT
CG13812	13812G		TGCCTCGTTGCAATCCCTGCA	AGAGCACCGCCTGATCATGGA
CG13961	13961G		TCCTTGAAGGCGCCCCAACTC	GGTGTGTTGGGAGCCGAGTTG
CG14207	14207G		GACGCCCCCCTGCCAGCACTC	TACGGCAAAATTGATTACGTT
CG14472	14472G		TTGGAAGTAATGGATTGTGCA	TACATTATCTCTACCAGACAA
CG14542	14542G		GTGGCAGTGGTGCCTCATCGC	ACATATATATATAATTTCATG
CG1521	1521G		AAACGCACCTGTGGATCACAT	AACCAAACTGGCGGTCAAATA
CG15506	15506G		AGTATCCAGTGATCTATGACC	ATTCGTTATCTCTGAATGAAC
CG15589	15589G		ACCTACAACGACATCAACAAA	ATAATTTAAGGACATTGAACA
CG16903	16903G		GATGTATCTGCAGGTGCTTCA	AATGGGTGCGCGTCCTGGATC
CG17246	17246G		CGTGATCGATACCACGCTGGA	GTGTAGTTGGATTTGTTTTCA
CG17489	17489G		TTAATGCCGATGTGCATCGCG	TTAATTACTACCAATTGTCGC
CG17562	17562G		CTACCAACTGGCGCCCATTGA	GGAGCAGCTTTAAACGCTTAA
CG18004	18004G		GCCCACAGTGGGCGCCCCACG	AATATATCAATCCAGCTGGAT
CG18005	18005G		AATGGTGGCTCCAGTCGGCAC	CTTGCGACCGTCCTGCATCTT
CG18802	18802G		ATGCTTATCCAAAGGACGCAC	TCCGCCTGGTGCACTGCATCA
CG18811	18811G		CTCGAGTGTCGGTGCTGGTGG	GGAAGTACACACCGCTCGAAT
CG2129	2129G		TCTCGCTGGACATATGCGCAA	CTAGCCACATCCGGTTGCCGA
CG2163	2163G		TTTATGCTGACGTGGTGTGGC	TTTGTTTGTCCACCTCCGACT
CG2263	2263G		TTCCGCAACGAAACACTGGAC	ATATGTTTTGGAACATTCATG
CG2448	2448G		GAGGATCTGGCGCCGAGACTT	TAGGCCACGCGACACACCTGC
CG2714	2714G		CTTGTGCAGCGCCGTCTCCTA	CAGTATATCCCTGGTGGCATC
CG31000	31000G		AATGAGGAGATGGTCACGCCTG	ATCTTAATCAGTGCTAGGACAGCC
CG3104	3104G		CGATATCAAGCGGATAGACGG	TTACGCCGACATCGTCTTGAC
CG31160	31160G		GGATACCGCAGCCGGATTGGA	GTGGAGCAGAGAGGTGGTGGA
CG3248	3248G		TTTCGGTGGCTAGCGAAGCGT	ACGCTGGCTCTTTGCGCCAAG
CG3409	3409G		TCACGGGAATCCGCCGGCTGT	ATTGATGTTCATCCAGGACAG
CG3412	3412G		GTGAGTGCGAGTGCGACGGAA	TTCTTCCAGAGCATGCCCTCG
CG3845	3845G		ACTCCGTTCCCCAATCGCAAT	AGTTGGCTGCCGGGCGCATTT
CG4184	4184G		GTACGGATATAACAGCTCCAG	CCAAATAGTTGGGCTAAACTC
CG4221	4221G		CCCCACATGGAGCCACCGCGT	TTCAGGTTCGGACAGCTCTCG
CG4798	4798G		ATCGCTGCAACTGGCTGCTGC	AACAGTGTTACCCATGGAACG
CG4904	4904G		TACCCTGCCTACGGATGAGCA	TTCAGTTTGTTCCGTTTTAGG
CG5000	5000G		TGGGGCAGCCGGAGAAGAGGA	CTGCCAGCCAAGCCCACAATT
CG5220	5220G		AATTCGACATCTACAAGCCAC	TATGGCGTTGTTCATCATAGA
CG5287	5287G		CTTTCGCCGTGGTTGGAATCC	TTAACTTAGCAAAGGCTTACT
CG5431	5431G		ATGATTTCCCCACGGAGTTCA	CATTTGAAGAACAAGGTGTTT
CG5445	5445G		ACGCAGCCGCCGACAATGTGG	ATTAAGGAGTGGGAATAGTGG
CG5557	5557G		AGAGTCTCTTCTGTGTGCGAA	GTGCGGGCGTCCAGTTTGGGG
CG6015	6015G		TATTGTACAGGAATACGACCGGC	TTATCTGGCCATCCCAGCCAGCGG
CG6238	6238G		CGAGTCGGACCAGTCTTGTCT	GCGTGATGTAGCGGAACGTAT
CG6352	6352G		ACCCCCAGAGCTGCAGTGGTG	CCCGAAATCATAGTAGAATTA
CG6378	6378G		GCGACCTGGCCGAGCGCGACG	CATTGAATAGCGAGCATTTAC
CG6586	6586G		AGGTGAAGAAGACCTTTGGCA	ATCTTAATGGCTAAGCACAGA
CG7111	7111G		GATGGCTCCCTGTGCACCTCA	ATTTGACGCCCGTTACAAAGG
CG7129	7129G		TGCCTCGCAGCAGACGGCCGA	ATGGTGGTGTCTCCGATCCTG
CG7177	7177Gb		AACTTTGAAAAACCGCTCCCA	GTTCGTACTCGTCATGCCTGA
CG7317	7317G		GCCGTACGGCGAGGATGTGAA	GTCGCCAATGTTGCTGTTGCC
CG7611	7611G		ATAGGCCCATCAGGCAGCGGT	CGTGGAACTGGTGCTCTGCAT
CG7776	7776G		AGATCAAGCTGTGTTTACCTA	TCGTTCTCAAATTTCTCCTCA
CG7921	7921G		GAAGGCGCTCACCCAGTGAAG	ACGTCCTCGTTGAGCACCATC
CG7979	7979G		GAAGACCATCAAGACCAACAC	TCTTGATGATCTCGGCAAATT
CG8654	8654G		TAATAAGGCTCCGACGGAAAC	TCGAGCAGAGACCAACCCCAC
CG8809	8809G		GCTGCGCAAAATGGACTTTGC	ATGGCGGGGGACTGGGTGAAC
CG9018	9018G		TAAGTCCAAGCGCTCGCGCCA	CATCGAGGCGTTGCTCAGCCT
CG9088	9088G		ACTTATCGTAGACCCACTGAT	CCTCCAGCAACGGCAAGTTGT
CG9359	9359G		GGAAATCGTAGTAGCCTATTT	TGCCGGGCTCCAGGTCCACGA
CG9412	9412G		TGTAAAGAGTTGCGTCAACGG	TGTGTTGCATTGCTCCTTTCC
CG9735	9735G		TAATAACCTGGAATTCGTGGG	ACAGCTGATAGGAGACATCAA
CG6869	UAS-fucTA-Myc	inducible Myc-tagged fucTA expression
		fucTA	ggaattcATGCGGCGTCCGAAGATATCCCTC	ccgctcgagGTCGTCGCTGGAGTCGCTAATGAC
Myc		Myc	ccgctcgagg aacagaagct catctctgag gag	gctctagaTTAGGCGAGGTCCTCTTCGGAGATGAG
CG6869	fucTA-MycKI	Myc-tagged fucTA knock -in fly
		fucTA locus (vector construst)	ataagaatgcggccgcAGCTTGTTCGTCCATGACTAATGGGAG	ggaattcAACCTGTGCCATTCTCAACATTCTC
		Msh6 locus (vector construst)	ggggtaccTCTTAGTTCGAACAGCGCAATGTG	ggaattCATGTGCCGGAGAAGTTCCTCAATG
		fucTA locus (varidation)	CGCTGGTTGATGTTGAACAGCTCT	GACGCTATCGACCTATTCAG
		Msh6 locus (validation)	GTGCGCTAAATTTGGATATG	ggaattCATGTGCCGGAGAAGTTCCTCAATG
