# Supplementary material for: Identification of Genes Required for Neural-Specific Glycosylation Using Functional Genomics
Source: PLoS Genet. 2010 Dec 23;6(12):e1001254. doi: 10.1371/journal.pgen.1001254 (PMC3009669; doi:10.1371/journal.pgen.1001254)
Supplement: Table S7 — Primer Sequences used in this study in cultured cells. (0.02 MB XLS) [file pgen.1001254.s012.xls]

## Sheet: Table S7
Table S7. Primer sequences used in this study in cultured cells
CG No.	Gene name	Purpose	Primer 1 sequence	Primer 2 sequence
gfp	gfp strand 1	siRNA generation	gatcactaatacgactcactatagggTCATCTGCACCACCGGCAAGCTGC	GTTGGGGTCTTTGCTCAGGGC
	gfp strand 2		TCATCTGCACCACCGGCAAGC	gatcactaatacgactcactatagggGTTGGGGTCTTTGCTCAGGGC
CG10084	swm strand 1		gatcactaatacgactcactatagggAGCTCAAGGATTGGCTGAGCGTG	CAAAGGCTGGCTTGGCATCTGTAG
	swm strand 2		AGCTCAAGGATTGGCTGAGCGTG	gatcactaatacgactcactatagggCAAAGGCTGGCTTGGCATCTGTAG
CG10084	swm	real-time PCR	TGTAGACCGTGAGATTCCACA	GTGCAGCGGACTTCTCAAC
CG13431	Mgat1		GATGCTGGGTCTTATGGATGA	AGCTAGCTGCGTGGTAATGG
CG4027	act5c		GTGCCCATCTACGAGGGTTA	AGGGCAACATAGCACAGCTT
CG6869	fucTA		CCTGGTTTGTGTCCAACTGT	CGGAGCACTCACCTCGTAGT
CG7939	rpl32		GCAAGCCCAAGGGTATCGA	CGATGTTGGGCATCAGATACTG
CG8824	fdl		CACATGGCAGAACGTCTACA	GCCGGTTGTCCAACTGATT
CG10084	swm	overexpression	ataagaatgcggCCGCCTTAGCATGATTCTGGAGAA	gtggagctcccACGACGCCAGGAGCGATCCTCGGA
	Flag		ttggagctccGACTACAAGGACGATGACGATAAGGGTGATTACAAAGATGACGATGACAAG	acgcgtcgacTTACTTGTCGTCGTCATCCTTATAGTCGCCCTTGTCATCGTCATCTTTGTA
